# Supplementary material for: Employing Macrophage-Derived Microvesicle for Kidney-Targeted Delivery of Dexamethasone: An Efficient Therapeutic Strategy against Renal Inflammation and Fibrosis
Source: Theranostics. 2019 Jul 9;9(16):4740–55. doi: 10.7150/thno.33520 (PMC6643445; doi:10.7150/thno.33520)
Supplement: Supplementary file 2 — Supplementary material LCMSMS. [file thnov09p4740s2.xlsx]

## Sheet: MV-DEX 1
Accession	Gene Name	Description (List of plasma membrane proteins identified by LC-MS/MS )	Coverage	# Peptides	# PSMs	# Unique Peptides	# AAs	MW [kDa]	calc. pI
P41233	Abca1	ATP-binding cassette sub-family A member 1 OS=Mus musculus GN=Abca1 PE=1 SV=4	0.309598	1	1	1	2261	253.749	6.81
Q8R420	Abca3	ATP-binding cassette sub-family A member 3 OS=Mus musculus GN=Abca3 PE=1 SV=3	4.28404	5	5	5	1704	191.847	7.17
J3QNY6	Abcb11	Bile salt export pump OS=Mus musculus GN=Abcb11 PE=1 SV=1	1.2869	1	1	1	1321	146.65	7.46
B2RUR3	Abcb1b	ATP-binding cassette, sub-family B (MDR/TAP), member 1B OS=Mus musculus GN=Abcb1b PE=1 SV=1	13.4796	15	17	14	1276	140.905	8.34
Q9DC29	Abcb6	ATP-binding cassette sub-family B member 6, mitochondrial OS=Mus musculus GN=Abcb6 PE=1 SV=1	2.25653	2	2	1	842	93.711	8.05
O35379	Abcc1	Multidrug resistance-associated protein 1 OS=Mus musculus GN=Abcc1 PE=1 SV=1	8.96597	10	10	10	1528	171.075	7.36
B9EKC2	Abcc4	ATP-binding cassette, sub-family C (CFTR/MRP), member 4 OS=Mus musculus GN=Abcc4 PE=2 SV=1	2.03774	3	3	3	1325	148.824	8.28
Q64343	Abcg1	ATP-binding cassette sub-family G member 1 OS=Mus musculus GN=Abcg1 PE=1 SV=1	5.85586	3	4	3	666	73.985	7.06
Q99LR1	Abhd12	Monoacylglycerol lipase ABHD12 OS=Mus musculus GN=Abhd12 PE=1 SV=2	7.28643	2	3	2	398	45.241	8.72
Q5SSL4	Abr	Active breakpoint cluster region-related protein OS=Mus musculus GN=Abr PE=1 SV=1	3.14319	2	2	2	859	97.605	6.58
Q3V117	Acly	ATP-citrate synthase OS=Mus musculus GN=Acly PE=1 SV=1	11.3533	10	10	10	1101	120.718	7.44
Q4VAI2	Acp1	Acid phosphatase 1, soluble OS=Mus musculus GN=Acp1 PE=2 SV=1	5.6962	1	1	1	158	18.18	6.74
D3Z041	Acsl1	Long-chain-fatty-acid--CoA ligase 1 OS=Mus musculus GN=Acsl1 PE=1 SV=1	13.3047	8	9	7	699	77.984	7.47
Q7TPR4	Actn1	Alpha-actinin-1 OS=Mus musculus GN=Actn1 PE=1 SV=1	27.3543	18	19	9	892	103.004	5.38
A0A140LHU0	Adam9	Disintegrin and metalloproteinase domain-containing protein 9 OS=Mus musculus GN=Adam9 PE=1 SV=1	5.56199	3	3	3	863	93.629	7.62
Q3UU15	Adcy7	Uncharacterized protein OS=Mus musculus GN=Adcy7 PE=2 SV=1	3.94737	3	4	3	1140	127.001	7.9
Q3UJW9	Akr1a1	Uncharacterized protein OS=Mus musculus GN=Akr1a1 PE=2 SV=1	28.6154	8	8	8	325	36.592	7.39
Q61490	Alcam	CD166 antigen OS=Mus musculus GN=Alcam PE=1 SV=3	26.7581	13	18	13	583	65.051	6.15
A7VL18	Aldh9a1	Gamma-aminobutyraldehyde dehydrogenase OS=Mus musculus GN=Aldh9a1 PE=2 SV=1	23.0769	8	9	8	494	53.498	6.83
Q8C5H1	Ano4	Anoctamin-4 OS=Mus musculus GN=Ano4 PE=2 SV=2	1.25654	1	1	1	955	111.472	8.28
Q6P9J9	Ano6	Anoctamin-6 OS=Mus musculus GN=Ano6 PE=1 SV=1	10.6476	7	10	7	911	106.186	6.76
P97449	Anpep	Aminopeptidase N OS=Mus musculus GN=Anpep PE=1 SV=4	44.5135	33	136	33	966	109.582	5.9
Q4FK88	Anxa1	Annexin OS=Mus musculus GN=Anxa1 PE=2 SV=1	71.3873	25	45	1	346	38.71	7.72
P07356	Anxa2	Annexin A2 OS=Mus musculus GN=Anxa2 PE=1 SV=2	71.0914	24	55	24	339	38.652	7.69
O35639	Anxa3	Annexin A3 OS=Mus musculus GN=Anxa3 PE=1 SV=4	39.3189	12	17	11	323	36.362	5.76
P97429	Anxa4	Annexin A4 OS=Mus musculus GN=Anxa4 PE=1 SV=4	65.8307	21	55	20	319	35.893	5.57
P48036	Anxa5	Annexin A5 OS=Mus musculus GN=Anxa5 PE=1 SV=1	79.9373	23	67	23	319	35.73	4.96
F8WIT2	Anxa6	Annexin OS=Mus musculus GN=Anxa6 PE=1 SV=1	54.4228	31	42	2	667	75.241	5.55
A0A2C9F2D2	Anxa7	Annexin A7 OS=Mus musculus GN=Anxa7 PE=4 SV=1	25.7732	11	17	11	485	52.237	5.52
P17426	Ap2a1	AP-2 complex subunit alpha-1 OS=Mus musculus GN=Ap2a1 PE=1 SV=1	18.1167	15	15	11	977	107.596	7.03
Q69ZW4	Ap2a2	MKIAA0899 protein (Fragment) OS=Mus musculus GN=Ap2a2 PE=2 SV=1	7.54912	6	6	2	967	107.275	8.29
Q5SWR1	Ap2b1	AP complex subunit beta OS=Mus musculus GN=Ap2b1 PE=2 SV=1	18.9274	14	17	8	951	105.655	5.34
Q6A0C9	Ap2m1	MKIAA0109 protein (Fragment) OS=Mus musculus GN=Ap2m1 PE=2 SV=1	13.7615	5	5	5	436	49.601	9.54
Q8BVF7	Aph1a	Gamma-secretase subunit APH-1A OS=Mus musculus GN=Aph1a PE=1 SV=2	5.28302	1	1	1	265	28.967	7.9
Q61482	Aplp2	CDE1-binding protein CDEBP OS=Mus musculus GN=Aplp2 PE=4 SV=1	2.49017	1	1	1	763	86.661	4.75
Q3TXU4	Apoe	Apolipoprotein E, isoform CRA_h OS=Mus musculus GN=Apoe PE=1 SV=1	2.89389	1	1	1	311	35.844	5.68
P12023	App	Amyloid-beta A4 protein OS=Mus musculus GN=App PE=1 SV=3	1.55844	1	1	1	770	86.667	4.79
Q4LDD4	Arap1	Arf-GAP with Rho-GAP domain, ANK repeat and PH domain-containing protein 1 OS=Mus musculus GN=Arap1 PE=1 SV=2	3.78788	3	3	3	1452	162.174	6.18
Q9DD04	Arf4	Uncharacterized protein OS=Mus musculus GN=Arf4 PE=2 SV=1	25.9669	3	3	1	181	20.465	6.01
P84084	Arf5	ADP-ribosylation factor 5 OS=Mus musculus GN=Arf5 PE=1 SV=2	35.5556	5	5	2	180	20.517	6.79
Q3U0D7	Arf6	Uncharacterized protein OS=Mus musculus GN=Arf6 PE=1 SV=1	26.8571	3	4	3	175	20.069	8.95
Q91Z04	Arhgap1	Arhgap1 protein (Fragment) OS=Mus musculus GN=Arhgap1 PE=2 SV=1	15.9574	2	2	1	188	21.269	5.49
Q6Y5D8	Arhgap10	Rho GTPase-activating protein 10 OS=Mus musculus GN=Arhgap10 PE=1 SV=2	1.65394	1	1	1	786	89.309	7.18
Q99PT1	Arhgdia	Rho GDP-dissociation inhibitor 1 OS=Mus musculus GN=Arhgdia PE=1 SV=3	32.3529	6	6	6	204	23.393	5.2
Q60875	Arhgef2	Rho guanine nucleotide exchange factor 2 OS=Mus musculus GN=Arhgef2 PE=1 SV=4	5.27919	4	4	4	985	111.905	7.25
Q3UA52	Arpc2	Arp2/3 complex 34 kDa subunit (Fragment) OS=Mus musculus GN=Arpc2 PE=2 SV=1	19.0601	7	12	7	383	42.496	9.06
J3JS97	Arrb2	Arrestin, beta 2 OS=Mus musculus GN=Arrb2 PE=4 SV=1	3.08789	1	1	1	421	47.41	7.65
Q8BSY0	Asph	Aspartyl/asparaginyl beta-hydroxylase OS=Mus musculus GN=Asph PE=1 SV=1	13.9001	8	9	8	741	82.991	5.08
Q9D5T0	Atad1	ATPase family AAA domain-containing protein 1 OS=Mus musculus GN=Atad1 PE=1 SV=1	20.7756	6	6	6	361	40.718	6.9
F6Q8D3	Atp11c	Phospholipid-transporting ATPase OS=Mus musculus GN=Atp11c PE=1 SV=1	3.72011	4	4	3	1129	129.029	7.3
Q8VDN2	Atp1a1	Sodium/potassium-transporting ATPase subunit alpha-1 OS=Mus musculus GN=Atp1a1 PE=1 SV=1	45.8456	40	80	26	1023	112.91	5.45
Q6ZQ49	Atp1a2	Sodium/potassium-transporting ATPase subunit alpha (Fragment) OS=Mus musculus GN=Atp1a2 PE=2 SV=1	20.8415	16	29	1	1022	112.22	5.6
Q8VCE0	Atp1a3	Sodium/potassium-transporting ATPase subunit alpha OS=Mus musculus GN=Atp1a3 PE=1 SV=1	28.7749	22	38	9	1053	115.894	5.64
P97370	Atp1b3	Sodium/potassium-transporting ATPase subunit beta-3 OS=Mus musculus GN=Atp1b3 PE=1 SV=1	52.518	13	24	13	278	31.755	8.51
Q5DTI2	Atp2a2	ATPase, Ca++ transporting, cardiac muscle, slow twitch 2, isoform CRA_b (Fragment) OS=Mus musculus GN=Atp2a2 PE=2 SV=1	24.7879	21	24	18	1061	116.525	5.5
G5E829	Atp2b1	Plasma membrane calcium-transporting ATPase 1 OS=Mus musculus GN=Atp2b1 PE=1 SV=1	29.1803	29	42	21	1220	134.662	5.91
D1FNM9	Atp2b4	Calcium-transporting ATPase OS=Mus musculus GN=Atp2b4 PE=2 SV=1	16.0166	14	22	6	1205	132.97	6.13
Q03265	Atp5a1	ATP synthase subunit alpha, mitochondrial OS=Mus musculus GN=Atp5a1 PE=1 SV=1	44.3038	23	35	23	553	59.716	9.19
P56480	Atp5b	ATP synthase subunit beta, mitochondrial OS=Mus musculus GN=Atp5b PE=1 SV=2	45.5577	18	32	18	529	56.265	5.34
Q3TF25	Atp5o	Uncharacterized protein OS=Mus musculus GN=Atp5o PE=2 SV=1	48.8263	7	10	7	213	23.35	9.89
Q9CYN9	Atp6ap2	Renin receptor OS=Mus musculus GN=Atp6ap2 PE=1 SV=2	18.8571	5	8	5	350	39.067	5.54
Q9Z1G4	Atp6v0a1	V-type proton ATPase 116 kDa subunit a isoform 1 OS=Mus musculus GN=Atp6v0a1 PE=1 SV=3	19.1895	13	18	12	839	96.404	6.76
P51863	Atp6v0d1	V-type proton ATPase subunit d 1 OS=Mus musculus GN=Atp6v0d1 PE=1 SV=2	42.735	11	15	11	351	40.275	5
Q80SY3	Atp6v0d2	V-type proton ATPase subunit d 2 OS=Mus musculus GN=Atp6v0d2 PE=2 SV=2	26	5	7	5	350	40.467	5.25
P50516	Atp6v1a	V-type proton ATPase catalytic subunit A OS=Mus musculus GN=Atp6v1a PE=1 SV=2	48.4603	27	42	27	617	68.283	5.58
A0A1S6GWG6	Atp6v1b2	Uncharacterized protein OS=Mus musculus GN=Atp6v1b2 PE=2 SV=1	42.7778	18	31	18	540	59.241	6.09
Q3TG21	Atp6v1c1	V-type proton ATPase subunit C OS=Mus musculus GN=Atp6v1c1 PE=2 SV=1	50.7853	16	19	16	382	43.788	7.83
P50518	Atp6v1e1	V-type proton ATPase subunit E 1 OS=Mus musculus GN=Atp6v1e1 PE=1 SV=2	29.2035	7	11	7	226	26.141	8.43
Q9CR51	Atp6v1g1	V-type proton ATPase subunit G 1 OS=Mus musculus GN=Atp6v1g1 PE=1 SV=3	36.4407	3	10	3	118	13.716	7.97
A2AG68	Atp7a	Copper-transporting ATPase 1 OS=Mus musculus GN=Atp7a PE=1 SV=1	1.47453	1	1	1	1492	161.926	6.62
Q5DTG0	Atp8a1	Phospholipid-transporting ATPase (Fragment) OS=Mus musculus GN=Atp8a1 PE=2 SV=1	1.841	2	2	2	1195	134.591	7.05
P01887	B2m	Beta-2-microglobulin OS=Mus musculus GN=B2m PE=1 SV=2	40.3361	3	3	3	119	13.77	8.44
A0A1Z4EAV4	B4galnt1	Beta-1,4-N-acetyl-galactosaminyl transferase 1 OS=Mus musculus GN=B4galnt1 PE=2 SV=1	1.75747	1	1	1	569	63.381	9.28
Q3U478	B4galt1	UDP-Gal:betaGlcNAc beta 1,4-galactosyltransferase, polypeptide 1, isoform CRA_b OS=Mus musculus GN=B4galt1 PE=2 SV=1	4.51128	2	2	2	399	44.383	9.38
Q91XV3	Basp1	Brain acid soluble protein 1 OS=Mus musculus GN=Basp1 PE=1 SV=3	6.19469	1	1	1	226	22.074	4.51
Q3U9U5	Bcap31	Uncharacterized protein OS=Mus musculus GN=Bcap31 PE=2 SV=1	17.9592	4	5	4	245	27.969	8.43
E9PZC3	Blvrb	Flavin reductase (NADPH) OS=Mus musculus GN=Blvrb PE=1 SV=1	6.88259	1	1	1	247	26.631	7.01
P18572	Bsg	Basigin OS=Mus musculus GN=Bsg PE=1 SV=2	23.3933	8	17	8	389	42.418	5.85
Q64277	Bst1	ADP-ribosyl cyclase/cyclic ADP-ribose hydrolase 2 OS=Mus musculus GN=Bst1 PE=1 SV=1	14.1479	3	5	3	311	34.594	5.8
Q8R2Q8	Bst2	Bone marrow stromal antigen 2 OS=Mus musculus GN=Bst2 PE=1 SV=1	5.81395	1	1	1	172	19.14	7.34
P35991	Btk	Tyrosine-protein kinase BTK OS=Mus musculus GN=Btk PE=1 SV=4	7.739	4	4	4	659	76.388	7.9
Q8R5L1	C1qbp	Complement component 1 Q subcomponent-binding protein, mitochondrial OS=Mus musculus GN=C1qbp PE=1 SV=1	27.2401	4	8	4	279	31.006	4.87
E9PYN1	Cadm1	Cell adhesion molecule 1 OS=Mus musculus GN=Cadm1 PE=1 SV=1	15.4008	4	5	4	474	51.656	4.87
P0DP28	Calm3	Calmodulin-3 OS=Mus musculus GN=Calm3 PE=1 SV=1	57.7181	8	14	8	149	16.827	4.22
P14211	Calr	Calreticulin OS=Mus musculus GN=Calr PE=1 SV=1	47.3558	15	27	15	416	47.965	4.49
A0A0G2JGS4	Camk2d	Calcium/calmodulin-dependent protein kinase type II subunit delta OS=Mus musculus GN=Camk2d PE=1 SV=1	11.6323	4	4	4	533	59.965	7.27
P40124	Cap1	Adenylyl cyclase-associated protein 1 OS=Mus musculus GN=Cap1 PE=1 SV=4	33.1224	11	14	11	474	51.532	7.52
O08529	Capn2	Calpain-2 catalytic subunit OS=Mus musculus GN=Capn2 PE=1 SV=4	1.71429	1	1	1	700	79.822	4.96
O88456	Capns1	Calpain small subunit 1 OS=Mus musculus GN=Capns1 PE=1 SV=1	10.7807	3	3	3	269	28.445	5.63
A0A087WQT6	Casp8	Caspase-8 OS=Mus musculus GN=Casp8 PE=1 SV=1	5	2	2	2	500	57.784	5.21
Q3TVZ1	Cat	Catalase OS=Mus musculus GN=Cat PE=2 SV=1	26.5655	10	10	10	527	59.694	7.88
P22682	Cbl	E3 ubiquitin-protein ligase CBL OS=Mus musculus GN=Cbl PE=1 SV=3	4.38116	2	2	2	913	100.5	6.67
Q8BGU5	Ccny	Cyclin-Y OS=Mus musculus GN=Ccny PE=1 SV=1	20.8211	5	7	5	341	39.37	7.2
O35457	Ccrl2	C-C chemokine receptor-like 2 OS=Mus musculus GN=Ccrl2 PE=1 SV=2	4.44444	1	1	1	360	40.718	7.62
Q3U4U6	Cct3	T-complex protein 1 subunit gamma OS=Mus musculus GN=Cct3 PE=1 SV=1	30.8257	14	15	14	545	60.591	6.7
Q3U6A3	Cd14	Monocyte differentiation antigen CD14 OS=Mus musculus GN=Cd14 PE=2 SV=1	40.7104	11	19	11	366	39.145	5.21
Q3U0U7	Cd180	Uncharacterized protein OS=Mus musculus GN=Cd180 PE=2 SV=1	22.3903	10	18	10	661	74.16	5.87
Q9ES57	Cd200r1	Cell surface glycoprotein CD200 receptor 1 OS=Mus musculus GN=Cd200r1 PE=1 SV=1	5.52147	1	1	1	326	35.482	5.63
Q6XJV4	Cd200r4	Cell surface glycoprotein CD200 receptor 4 OS=Mus musculus GN=Cd200r4 PE=1 SV=1	6.66667	1	2	1	270	29.606	7.14
Q3U472	Cd274	CD274 antigen OS=Mus musculus GN=Cd274 PE=2 SV=1	3.7931	1	1	1	290	32.76	6.23
P31041	Cd28	T-cell-specific surface glycoprotein CD28 OS=Mus musculus GN=Cd28 PE=1 SV=2	5.50459	1	1	1	218	25.227	8.53
B2RRE8	Cd2ap	CD2-associated protein OS=Mus musculus GN=Cd2ap PE=2 SV=1	12.5589	5	5	5	637	70.389	6.38
Q6SJQ0	Cd300a	CMRF35-like molecule 8 OS=Mus musculus GN=Cd300a PE=1 SV=2	6.91824	2	4	2	318	35.607	5.64
Q6SJQ7	Cd300lf	CMRF35-like molecule 1 OS=Mus musculus GN=Cd300lf PE=1 SV=1	3.85757	1	1	1	337	36.691	5.29
Q63994	Cd33	Myeloid cell surface antigen CD33 OS=Mus musculus GN=Cd33 PE=2 SV=1	7.19603	2	2	2	403	44.795	8.78
Q3TA14	Cd36	Uncharacterized protein OS=Mus musculus GN=Cd36 PE=2 SV=1	28.178	10	20	10	472	52.664	8.35
Q3U429	Cd37	Tetraspanin OS=Mus musculus GN=Cd37 PE=1 SV=1	7.92079	3	3	3	303	34.236	8.05
A2APM2	Cd44	CD44 antigen OS=Mus musculus GN=Cd44 PE=1 SV=1	10.2564	9	23	9	780	85.786	5.02
E5Q371	Cd47	Integrin-associated protein OS=Mus musculus GN=Cd47 PE=2 SV=1	11.2211	3	6	3	303	33.062	8.63
P18181	Cd48	CD48 antigen OS=Mus musculus GN=Cd48 PE=1 SV=1	4.58333	1	2	1	240	27.366	7.69
Q3TV80	Cd53	Tetraspanin OS=Mus musculus GN=Cd53 PE=2 SV=1	18.2648	1	1	1	219	24.162	7.11
Q8BT06	Cd63	Tetraspanin OS=Mus musculus GN=Cd63 PE=2 SV=1	7.22892	2	9	2	249	26.766	7.37
A0A0R4J1C8	Cd68	Macrosialin OS=Mus musculus GN=Cd68 PE=1 SV=1	8.65672	3	7	3	335	35.904	9.33
Q3U4Q8	Cd74	CD74 antigen (Invariant polypeptide of major histocompatibility complex, class II antigen-associated), isoform CRA_f OS=Mus musculus GN=Cd74 PE=2 SV=1	7.52688	2	2	2	279	31.537	8.34
Q3U4B5	Cd80	Cd80 protein OS=Mus musculus GN=Cd80 PE=2 SV=1	5.53746	2	2	2	307	34.724	7.59
P35762	Cd81	CD81 antigen OS=Mus musculus GN=Cd81 PE=1 SV=2	27.5424	3	5	3	236	25.797	5.83
A0A0R4J0K5	Cd84	SLAM family member 5 OS=Mus musculus GN=Cd84 PE=1 SV=1	17.6292	5	6	5	329	37.321	7.97
P40240	Cd9	CD9 antigen OS=Mus musculus GN=Cd9 PE=1 SV=2	26.5487	5	10	5	226	25.241	7.23
Q61081	Cdc37	Hsp90 co-chaperone Cdc37 OS=Mus musculus GN=Cdc37 PE=1 SV=1	8.44327	2	3	2	379	44.565	5.34
Q3UL78	Cdc42	Uncharacterized protein OS=Mus musculus GN=Cdc42 PE=2 SV=1	47.619	5	9	5	147	16.493	6.55
Q8BHL7	Cdc42se1	CDC42 small effector protein 1 OS=Mus musculus GN=Cdc42se1 PE=1 SV=1	15	1	1	1	80	9.07	9.99
Q543F6	Cdk5	Cyclin-dependent kinase 5, isoform CRA_c OS=Mus musculus GN=Cdk5 PE=1 SV=1	9.24658	3	3	2	292	33.267	7.66
E9Q8I0	Cfh	Complement factor H OS=Mus musculus GN=Cfh PE=1 SV=1	5.11182	4	4	4	1252	141.179	7.11
P18760	Cfl1	Cofilin-1 OS=Mus musculus GN=Cfl1 PE=1 SV=3	78.3133	14	22	13	166	18.548	8.09
P61022	Chp1	Calcineurin B homologous protein 1 OS=Mus musculus GN=Chp1 PE=1 SV=2	30.2564	5	5	5	195	22.418	5.1
Q8BMK4	Ckap4	Cytoskeleton-associated protein 4 OS=Mus musculus GN=Ckap4 PE=1 SV=2	31.3043	15	18	15	575	63.654	5.64
B1ATV0	Clcn5	Chloride channel protein OS=Mus musculus GN=Clcn5 PE=1 SV=1	1.96078	2	2	2	816	90.647	6.54
A0A0R4J0T2	Clec12a	C-type lectin domain family 12 member A OS=Mus musculus GN=Clec12a PE=1 SV=1	5.61798	1	1	1	267	30.677	7.77
Q9R007	Clec5a	C-type lectin domain family 5 member A OS=Mus musculus GN=Clec5a PE=1 SV=2	10.5263	2	2	2	190	21.681	6.52
Q9Z1Q5	Clic1	Chloride intracellular channel protein 1 OS=Mus musculus GN=Clic1 PE=1 SV=3	46.0581	8	11	8	241	26.996	5.17
Q9QYB1	Clic4	Chloride intracellular channel protein 4 OS=Mus musculus GN=Clic4 PE=1 SV=3	24.9012	3	4	3	253	28.711	5.59
Q8VBZ3	Clptm1	Cleft lip and palate transmembrane protein 1 homolog OS=Mus musculus GN=Clptm1 PE=1 SV=1	9.93976	4	4	4	664	75.243	6.3
Q6PFA2	Clta	Clathrin light chain OS=Mus musculus GN=Clta PE=1 SV=1	16.9725	3	3	3	218	23.618	4.5
Q5SXR6	Cltc	Clathrin heavy chain OS=Mus musculus GN=Cltc PE=1 SV=1	43.8952	56	90	56	1679	191.864	5.69
Q3TWN3	Cnnm2	Metal transporter CNNM2 OS=Mus musculus GN=Cnnm2 PE=1 SV=3	1.14286	1	1	1	875	96.643	6.21
O88587	Comt	Catechol O-methyltransferase OS=Mus musculus GN=Comt PE=1 SV=2	7.92453	2	2	2	265	29.467	5.83
Q9JIF7	Copb1	Coatomer subunit beta OS=Mus musculus GN=Copb1 PE=1 SV=1	7.34523	4	4	4	953	106.998	6
Q3T9L1	Coro1a	Coronin OS=Mus musculus GN=Coro1a PE=2 SV=1	22.1258	9	11	9	461	50.985	6.48
Q64735	Cr1l	Complement component receptor 1-like protein OS=Mus musculus GN=Cr1l PE=1 SV=1	7.86749	4	5	4	483	53.728	6.65
Q64010	Crk	Adapter molecule crk OS=Mus musculus GN=Crk PE=1 SV=1	5.59211	1	1	1	304	33.794	5.55
Q0P635	Csf1r	Colony stimulating factor 1 receptor OS=Mus musculus GN=Csf1r PE=1 SV=1	3.37769	3	3	3	977	109.11	6.21
P41241	Csk	Tyrosine-protein kinase CSK OS=Mus musculus GN=Csk PE=1 SV=2	2.66667	1	1	1	450	50.684	7.06
G3UZX4	Csnk2b	Casein kinase II subunit beta OS=Mus musculus GN=Csnk2b PE=1 SV=1	11.6732	2	3	2	257	29.188	6.25
Q02248	Ctnnb1	Catenin beta-1 OS=Mus musculus GN=Ctnnb1 PE=1 SV=1	1.02433	1	1	1	781	85.416	5.86
E9Q8Z8	Ctnnd1	Catenin delta-1 OS=Mus musculus GN=Ctnnd1 PE=1 SV=1	6.30817	5	5	5	967	108.108	6.23
P10605	Ctsb	Cathepsin B OS=Mus musculus GN=Ctsb PE=1 SV=2	40.118	11	24	11	339	37.256	5.91
A2A432	Cul4b	Cullin-4B OS=Mus musculus GN=Cul4b PE=1 SV=1	1.13402	1	1	1	970	110.63	8.37
G3X914	Cul5	Cullin-5 OS=Mus musculus GN=Cul5 PE=1 SV=1	1.16959	1	1	1	855	98.979	8.79
O35188	Cx3cl1	Fractalkine OS=Mus musculus GN=Cx3cl1 PE=1 SV=3	2.02532	1	1	1	395	42.072	5.54
A0A0R4J0N8	Cxcr4	C-X-C chemokine receptor type 4 OS=Mus musculus GN=Cxcr4 PE=1 SV=1	3.34262	1	1	1	359	40.386	8.21
B3VQI8	Cyba	Cytochrome b-245 light chain OS=Mus musculus GN=Cyba PE=2 SV=1	31.25	4	5	4	192	20.735	9.23
Q61093	Cybb	Cytochrome b-245 heavy chain OS=Mus musculus GN=Cybb PE=1 SV=1	36.3158	19	25	19	570	65.262	7.72
Q571J1	Cyth4	MFLJ00017 protein (Fragment) OS=Mus musculus GN=Cyth4 PE=2 SV=1	7.10784	3	3	3	408	46.833	7.08
A0A0R4J104	Dab2	Disabled homolog 2 OS=Mus musculus GN=Dab2 PE=1 SV=1	2.87206	2	3	2	766	82.162	5.97
Q91WC9	Daglb	Sn1-specific diacylglycerol lipase beta OS=Mus musculus GN=Daglb PE=1 SV=2	5.23169	3	3	3	669	73.857	6.73
Q62418	Dbnl	Drebrin-like protein OS=Mus musculus GN=Dbnl PE=1 SV=2	13.7615	4	5	4	436	48.67	4.92
D3Z0M9	Ddx23	DEAD (Asp-Glu-Ala-Asp) box polypeptide 23 OS=Mus musculus GN=Ddx23 PE=1 SV=1	1.4652	1	1	1	819	95.436	9.58
A6H8H2	Dennd4c	DENN domain-containing protein 4C OS=Mus musculus GN=Dennd4c PE=1 SV=1	3.41028	4	4	4	1906	211.324	6.4
A2AHK0	Dgkz	Diacylglycerol kinase OS=Mus musculus GN=Dgkz PE=1 SV=1	1.15761	1	1	1	1123	125.048	8.91
Q9D2G2	Dlst	Dihydrolipoyllysine-residue succinyltransferase component of 2-oxoglutarate dehydrogenase complex, mitochondrial OS=Mus musculus GN=Dlst PE=1 SV=1	15.6388	6	10	6	454	48.963	8.95
Q99M87	Dnaja3	DnaJ homolog subfamily A member 3, mitochondrial OS=Mus musculus GN=Dnaja3 PE=1 SV=1	9.16667	3	4	3	480	52.41	9.22
P60904	Dnajc5	DnaJ homolog subfamily C member 5 OS=Mus musculus GN=Dnajc5 PE=1 SV=1	24.2424	2	2	2	198	22.086	5.07
F8WIV5	Dnm2	Dynamin-2 OS=Mus musculus GN=Dnm2 PE=1 SV=2	9.31034	7	7	7	870	98.036	7.64
Q9QZK7	Dok3	Docking protein 3 OS=Mus musculus GN=Dok3 PE=1 SV=1	3.15315	1	1	1	444	47.997	7.02
B1AQF4	Dusp3	Dual-specificity protein phosphatase 3 OS=Mus musculus GN=Dusp3 PE=1 SV=1	22.8571	3	4	3	210	23.209	7.31
Q3TWG5	Dync1li1	Dynein cytoplasmic 1 light intermediate chain 1 OS=Mus musculus GN=Dync1li1 PE=1 SV=1	6.50096	3	3	3	523	56.579	6.42
Q3UA81	Eef1a1	Elongation factor 1-alpha OS=Mus musculus GN=Eef1a1 PE=2 SV=1	49.7835	17	45	17	462	50.081	9.13
A0A1D5RLL3	Efr3a	Protein EFR3 homolog A OS=Mus musculus GN=Efr3a PE=1 SV=1	4.72813	3	3	3	846	95.624	6.7
Q8K1X5	Ehd1	EH-domain containing 1 (Fragment) OS=Mus musculus GN=Ehd1 PE=2 SV=1	35.6115	15	19	13	556	62.923	7.75
Q1MWP8	Ehd4	EH-domain containing 4-KJR (Fragment) OS=Mus musculus GN=Ehd4 PE=2 SV=1	35.2941	17	20	15	544	61.613	6.76
Q571D6	Elmo1	MKIAA0281 protein (Fragment) OS=Mus musculus GN=Elmo1 PE=2 SV=1	13.0904	9	10	9	741	85.565	6.33
Q3U2Z5	Eps8	Uncharacterized protein OS=Mus musculus GN=Eps8 PE=2 SV=1	5.19481	3	3	3	847	94.426	7.46
Q8BFZ9	Erlin2	Erlin-2 OS=Mus musculus GN=Erlin2 PE=1 SV=1	28.2353	7	9	6	340	37.849	5.5
Q3TZZ7	Esyt2	Extended synaptotagmin-2 OS=Mus musculus GN=Esyt2 PE=1 SV=1	6.27219	4	5	4	845	94.081	7.75
Q69ZD1	Exoc4	MKIAA1699 protein (Fragment) OS=Mus musculus GN=Exoc4 PE=2 SV=1	2.25179	2	2	2	977	110.704	6.55
Q3TCP5	Ezr	Uncharacterized protein OS=Mus musculus GN=Ezr PE=2 SV=1	9.21502	7	9	1	586	69.363	6.3
Q6P9N1	Fam126a	Hyccin OS=Mus musculus GN=Fam126a PE=1 SV=3	1.53551	1	1	1	521	57.285	7.88
Q3UW53	Fam129a	Protein Niban OS=Mus musculus GN=Fam129a PE=1 SV=2	11.6631	9	9	9	926	102.585	4.78
P19096	Fasn	Fatty acid synthase OS=Mus musculus GN=Fasn PE=1 SV=2	10.7029	21	23	21	2504	272.257	6.58
P20491	Fcer1g	High affinity immunoglobulin epsilon receptor subunit gamma OS=Mus musculus GN=Fcer1g PE=1 SV=1	25.5814	3	6	3	86	9.646	7.97
P26151	Fcgr1	High affinity immunoglobulin gamma Fc receptor I OS=Mus musculus GN=Fcgr1 PE=1 SV=1	13.6139	5	6	5	404	44.86	6.09
A0A0B4J1E6	Fcgr2b	Fc receptor, IgG, low affinity IIb OS=Mus musculus GN=Fcgr2b PE=1 SV=1	12.0588	4	5	2	340	37.767	6.73
P08508	Fcgr3	Low affinity immunoglobulin gamma Fc region receptor III OS=Mus musculus GN=Fcgr3 PE=1 SV=1	14.9425	4	4	2	261	30.017	9.29
A0A0B4J1G0	Fcgr4	Low affinity immunoglobulin gamma Fc region receptor IV OS=Mus musculus GN=Fcgr4 PE=1 SV=1	10.0402	2	2	2	249	28.38	8.09
Q3UMA4	Fermt2	Uncharacterized protein OS=Mus musculus GN=Fermt2 PE=2 SV=1	3.52941	2	2	2	680	77.439	6.15
P14234	Fgr	Tyrosine-protein kinase Fgr OS=Mus musculus GN=Fgr PE=1 SV=2	8.12379	4	4	3	517	58.829	5.38
B9EKP5	Flna	Filamin, alpha OS=Mus musculus GN=Flna PE=2 SV=1	17.5824	30	33	30	2639	280.297	6.01
Q8VHX6	Flnc	Filamin-C OS=Mus musculus GN=Flnc PE=1 SV=3	0.843727	1	1	1	2726	290.937	5.95
O08917	Flot1	Flotillin-1 OS=Mus musculus GN=Flot1 PE=1 SV=1	4.20561	1	1	1	428	47.484	7.15
Q3UEG9	Flot2	Uncharacterized protein OS=Mus musculus GN=Flot2 PE=2 SV=1	2.63158	1	1	1	456	50.224	5.33
A0A1W2P6X3	Fmnl1	Formin-like protein 1 OS=Mus musculus GN=Fmnl1 PE=1 SV=1	10.0909	9	9	9	1100	122.62	5.88
Q80TY0	Fnbp1	Formin-binding protein 1 OS=Mus musculus GN=Fnbp1 PE=1 SV=2	4.05844	2	2	2	616	71.299	5.67
Q571F9	G3bp1	MKIAA4115 protein (Fragment) OS=Mus musculus GN=G3bp1 PE=2 SV=1	10.6931	4	5	4	505	56.121	6.46
Q00612	G6pdx	Glucose-6-phosphate 1-dehydrogenase X OS=Mus musculus GN=G6pdx PE=1 SV=3	29.7087	12	14	12	515	59.225	6.49
A0A1S6GWH0	Gabarap	Gamma-aminobutyric acid receptor associated protein, isoform CRA_c OS=Mus musculus GN=Gabarap PE=2 SV=1	4.29448	1	1	1	163	18.671	9.51
A0A0A0MQF6	Gapdh	Glyceraldehyde-3-phosphate dehydrogenase OS=Mus musculus GN=Gapdh PE=1 SV=1	50.9749	14	64	14	359	38.629	8.97
Q61543	Glg1	Golgi apparatus protein 1 OS=Mus musculus GN=Glg1 PE=1 SV=1	17.617	14	17	14	1175	133.646	6.84
P27601	Gna13	Guanine nucleotide-binding protein subunit alpha-13 OS=Mus musculus GN=Gna13 PE=1 SV=1	33.687	12	14	11	377	44.027	8.21
P08752	Gnai2	Guanine nucleotide-binding protein G(i) subunit alpha-2 OS=Mus musculus GN=Gnai2 PE=1 SV=5	53.8028	16	39	10	355	40.463	5.45
Q9DC51	Gnai3	Guanine nucleotide-binding protein G(k) subunit alpha OS=Mus musculus GN=Gnai3 PE=1 SV=3	31.3559	10	15	4	354	40.512	5.69
P21279	Gnaq	Guanine nucleotide-binding protein G(q) subunit alpha OS=Mus musculus GN=Gnaq PE=1 SV=4	32.8691	9	10	9	359	42.131	5.68
Q6R0H7	Gnas	Guanine nucleotide-binding protein G(s) subunit alpha isoforms XLas OS=Mus musculus GN=Gnas PE=1 SV=1	12.6214	11	11	10	1133	121.429	4.81
Q3TQ70	Gnb1	Beta1 subnuit of GTP-binding protein OS=Mus musculus GN=Gnb1 PE=1 SV=1	44.7059	12	26	7	340	37.353	6
E9PWM7	Gnb2	Guanine nucleotide-binding protein G(I)/G(S)/G(T) subunit beta-2 OS=Mus musculus GN=Gnb2 PE=1 SV=1	42.5	6	9	1	240	25.914	4.89
A0A0N4SW28	Gng12	Guanine nucleotide-binding protein subunit gamma OS=Mus musculus GN=Gng12 PE=1 SV=1	49.3976	3	4	3	83	9.176	9.25
P63213	Gng2	Guanine nucleotide-binding protein G(I)/G(S)/G(O) subunit gamma-2 OS=Mus musculus GN=Gng2 PE=1 SV=2	32.3944	2	3	2	71	7.845	7.99
G3X9Q2	Gng7	Guanine nucleotide-binding protein subunit gamma OS=Mus musculus GN=Gng7 PE=1 SV=1	10.1449	1	1	1	69	7.606	8.51
Q9CRA5	Golph3	Golgi phosphoprotein 3 OS=Mus musculus GN=Golph3 PE=1 SV=1	3.02013	1	1	1	298	33.731	6.44
P05202	Got2	Aspartate aminotransferase, mitochondrial OS=Mus musculus GN=Got2 PE=1 SV=1	18.3721	7	8	7	430	47.381	9
Q9WTK3	Gpaa1	Glycosylphosphatidylinositol anchor attachment 1 protein OS=Mus musculus GN=Gpaa1 PE=1 SV=3	1.44928	1	1	1	621	67.905	8.4
B2RSR7	Gpd1l	Glycerol-3-phosphate dehydrogenase [NAD(+)] OS=Mus musculus GN=Gpd1l PE=2 SV=1	6.55271	2	2	2	351	38.201	6.77
A0JNY3	Gphn	Gephyrin OS=Mus musculus GN=Gphn PE=1 SV=1	2.20207	1	1	1	772	83.613	5.76
Q3TAV1	Gpnmb	Uncharacterized protein OS=Mus musculus GN=Gpnmb PE=2 SV=1	18.9895	8	20	8	574	63.577	7.77
Q3U1Q4	Grb2	Uncharacterized protein OS=Mus musculus GN=Grb2 PE=2 SV=1	45.1613	10	10	10	217	25.223	6.07
O70296	GRK6	G protein-coupled receptor kinase OS=Mus musculus GN=GRK6 PE=3 SV=1	1.35823	1	1	1	589	67.044	8.59
Q4VCM6	H2-Bl	MHC class I antigen (Fragment) OS=Mus musculus domesticus GN=H2-Bl PE=3 SV=1	11.3924	2	2	2	158	18.273	5.59
P01900	H2-D1	H-2 class I histocompatibility antigen, D-D alpha chain OS=Mus musculus GN=H2-D1 PE=1 SV=1	39.726	13	21	2	365	41.084	6.65
P01901	H2-K1	H-2 class I histocompatibility antigen, K-B alpha chain OS=Mus musculus GN=H2-K1 PE=1 SV=1	10.8401	4	6	1	369	41.276	6.39
A0A068BEQ2	H2-Ke6	H2-K region expressed gene 6, isoform CRA_a OS=Mus musculus GN=H2-Ke6 PE=2 SV=1	4.6332	1	1	1	259	26.571	6.92
P01897	H2-L	H-2 class I histocompatibility antigen, L-D alpha chain OS=Mus musculus GN=H2-L PE=1 SV=2	31.2155	9	13	6	362	40.685	6.25
A0A087WQ04	Hck	Tyrosine-protein kinase OS=Mus musculus GN=Hck PE=1 SV=1	8.96947	4	4	2	524	59.092	7.24
P49710	Hcls1	Hematopoietic lineage cell-specific protein OS=Mus musculus GN=Hcls1 PE=1 SV=2	6.79012	3	3	3	486	54.207	4.84
P70349	Hint1	Histidine triad nucleotide-binding protein 1 OS=Mus musculus GN=Hint1 PE=1 SV=3	5.55556	1	1	1	126	13.768	6.87
P14901	Hmox1	Heme oxygenase 1 OS=Mus musculus GN=Hmox1 PE=1 SV=1	8.3045	1	1	1	289	32.908	6.54
O70252	Hmox2	Heme oxygenase 2 OS=Mus musculus GN=Hmox2 PE=1 SV=1	12.6984	3	3	3	315	35.716	5.87
Q8C5N9	Hsd17b7	3-keto-steroid reductase OS=Mus musculus GN=Hsd17b7 PE=1 SV=1	13.8122	3	3	3	362	39.988	7.03
Q80Y52	Hsp90aa1	Heat shock protein 90, alpha (Cytosolic), class A member 1 OS=Mus musculus GN=Hsp90aa1 PE=1 SV=2	28.9222	20	24	10	733	84.735	5.01
P11499	Hsp90ab1	Heat shock protein HSP 90-beta OS=Mus musculus GN=Hsp90ab1 PE=1 SV=3	46.4088	29	40	18	724	83.229	5.03
Q3UAD6	Hsp90b1	Heat shock protein 90kDa beta (Grp94), member 1 OS=Mus musculus GN=Hsp90b1 PE=1 SV=1	38.0299	28	42	27	802	92.418	4.82
P63038	Hspd1	60 kDa heat shock protein, mitochondrial OS=Mus musculus GN=Hspd1 PE=1 SV=1	60.9075	27	45	27	573	60.917	6.18
P13597	Icam1	Intercellular adhesion molecule 1 OS=Mus musculus GN=Icam1 PE=1 SV=1	8.75233	4	6	4	537	58.807	6.13
Q99J93	Ifitm2	Interferon-induced transmembrane protein 2 OS=Mus musculus GN=Ifitm2 PE=1 SV=1	11.1111	1	1	1	144	15.733	7.3
Q9CQW9	Ifitm3	Interferon-induced transmembrane protein 3 OS=Mus musculus GN=Ifitm3 PE=1 SV=1	14.5985	1	1	1	137	14.945	7.4
B7ZWC4	Igf2r	Insulin-like growth factor 2 receptor OS=Mus musculus GN=Igf2r PE=2 SV=1	2.81917	7	7	7	2483	273.687	5.72
Q8R366	Igsf8	Immunoglobulin superfamily member 8 OS=Mus musculus GN=Igsf8 PE=1 SV=2	33.3879	12	19	12	611	64.97	7.99
O55222	Ilk	Integrin-linked protein kinase OS=Mus musculus GN=Ilk PE=1 SV=2	13.0531	5	5	5	452	51.34	8.07
Q80UW7	Iqgap1	IQ motif containing GTPase activating protein 1 OS=Mus musculus GN=Iqgap1 PE=2 SV=1	41.4001	54	69	1	1657	188.652	6.44
Q6NV53	Itga4	Integrin alpha 4 OS=Mus musculus GN=Itga4 PE=2 SV=1	19.3798	14	17	14	1032	115.036	6.83
P11688	Itga5	Integrin alpha-5 OS=Mus musculus GN=Itga5 PE=1 SV=3	10.1614	9	10	9	1053	114.971	5.95
E9PXZ7	Itgad	Integrin alpha-D OS=Mus musculus GN=Itgad PE=1 SV=1	0.748752	1	1	1	1202	131.616	6.73
D3Z627	Itgal	Integrin alpha-L OS=Mus musculus GN=Itgal PE=1 SV=1	0.915903	1	1	1	1201	133.181	6.64
G5E8F1	Itgam	Integrin alpha-M OS=Mus musculus GN=Itgam PE=1 SV=2	36.0485	33	61	33	1154	127.45	7.25
P09055	Itgb1	Integrin beta-1 OS=Mus musculus GN=Itgb1 PE=1 SV=1	29.4486	18	28	18	798	88.173	5.94
P11835	Itgb2	Integrin beta-2 OS=Mus musculus GN=Itgb2 PE=1 SV=2	45.0065	29	53	28	771	84.97	7.12
G5E8F8	Itgb5	Integrin beta OS=Mus musculus GN=Itgb5 PE=1 SV=1	3.06373	2	2	1	816	90.003	6.25
P70227	Itpr3	Inositol 1,4,5-trisphosphate receptor type 3 OS=Mus musculus GN=Itpr3 PE=1 SV=3	0.861423	2	2	2	2670	304.08	6.54
B2RQA1	Kcna10	Potassium voltage-gated channel subfamily A member 10 OS=Mus musculus GN=Kcna10 PE=2 SV=1	1.76125	1	1	1	511	57.931	4.97
Q60749	Khdrbs1	KH domain-containing, RNA-binding, signal transduction-associated protein 1 OS=Mus musculus GN=Khdrbs1 PE=1 SV=2	3.16027	1	3	1	443	48.34	8.72
P32883	Kras	GTPase KRas OS=Mus musculus GN=Kras PE=1 SV=1	20.1058	3	3	1	189	21.642	6.77
P04104	Krt1	Keratin, type II cytoskeletal 1 OS=Mus musculus GN=Krt1 PE=1 SV=4	4.86656	3	7	1	637	65.565	8.15
Q32P04	Krt5	Keratin 5 OS=Mus musculus GN=Krt5 PE=1 SV=2	8.44828	6	10	1	580	61.729	7.75
Q9DC13	Lamp1	Lysosomal membrane glycoprotein 1, isoform CRA_a OS=Mus musculus GN=Lamp1 PE=2 SV=1	11.7936	4	8	4	407	43.908	8.4
Q8C5K0	Lamp2	Lysosomal membrane glycoprotein 2, isoform CRA_a OS=Mus musculus GN=Lamp2 PE=2 SV=1	12.0192	5	7	5	416	45.768	8.03
Q9CQ22	Lamtor1	Ragulator complex protein LAMTOR1 OS=Mus musculus GN=Lamtor1 PE=1 SV=1	67.0807	8	10	8	161	17.738	5.15
Q9JHL0	Lat2	Linker for activation of T-cells family member 2 OS=Mus musculus GN=Lat2 PE=1 SV=1	8.37438	1	1	1	203	22.862	4.82
Q3TJX0	Lcp1	Uncharacterized protein OS=Mus musculus GN=Lcp1 PE=2 SV=1	64.2743	30	50	26	627	70.091	5.33
P35951	Ldlr	Low-density lipoprotein receptor OS=Mus musculus GN=Ldlr PE=1 SV=2	1.04408	1	1	1	862	94.885	5.02
Q64281	Lilrb4	Leukocyte immunoglobulin-like receptor subfamily B member 4 OS=Mus musculus GN=Lilrb4 PE=1 SV=1	11.0448	3	4	2	335	37.521	6.21
E9QP62	Lims1	LIM and senescent cell antigen-like-containing domain protein OS=Mus musculus GN=Lims1 PE=1 SV=1	2.84238	1	1	1	387	44.31	7.88
E9Q4M2	Lipe	Hormone-sensitive lipase OS=Mus musculus GN=Lipe PE=1 SV=1	1.39925	1	1	1	1072	117.208	6.83
Q9JLJ0	Litaf	Lipopolysaccharide-induced tumor necrosis factor-alpha factor homolog OS=Mus musculus GN=Litaf PE=1 SV=1	4.34783	1	1	1	161	16.934	5.88
Q8C129	Lnpep	Leucyl-cystinyl aminopeptidase OS=Mus musculus GN=Lnpep PE=1 SV=1	12.4878	11	11	11	1025	117.229	5.96
P11152	Lpl	Lipoprotein lipase OS=Mus musculus GN=Lpl PE=1 SV=3	20.4641	6	10	6	474	53.076	7.87
Q8R355	Lpxn	Lpxn protein OS=Mus musculus GN=Lpxn PE=2 SV=1	15.285	5	5	5	386	43.431	6.33
A0A0R4J0I9	Lrp1	Low density lipoprotein receptor-related protein 1 OS=Mus musculus GN=Lrp1 PE=1 SV=1	19.3839	69	88	69	4545	504.441	5.36
A0A1S6GWI9	Lrpap1	Uncharacterized protein OS=Mus musculus GN=Lrpap1 PE=2 SV=1	26.7196	11	14	11	378	44.078	8.69
E9Q6L9	Lrrc7	Leucine-rich repeat-containing protein 7 OS=Mus musculus GN=Lrrc7 PE=1 SV=1	1.68612	2	2	1	1542	172.554	6.74
P19973	Lsp1	Lymphocyte-specific protein 1 OS=Mus musculus GN=Lsp1 PE=1 SV=2	18.1818	4	4	4	330	36.692	4.82
Q99JA5	Ly6e	Ly6e protein OS=Mus musculus GN=Ly6e PE=1 SV=1	10.2941	1	1	1	136	14.382	7.05
Q3U6Q5	Lyn	Tyrosine-protein kinase OS=Mus musculus GN=Lyn PE=2 SV=1	30.7536	13	14	11	491	56.249	6.57
E9PVY8	Macf1	Microtubule-actin cross-linking factor 1 OS=Mus musculus GN=Macf1 PE=1 SV=2	0.747791	4	5	4	7355	831.361	5.41
Q6R5D2	Magi2	Uncharacterized protein OS=Mus musculus GN=Magi2 PE=2 SV=1	6.97674	1	1	1	129	14.566	7.05
A2ADH1	Magt1	Magnesium transporter protein 1 OS=Mus musculus GN=Magt1 PE=1 SV=1	4.61957	2	2	2	368	41.61	10.05
P31938	Map2k1	Dual specificity mitogen-activated protein kinase kinase 1 OS=Mus musculus GN=Map2k1 PE=1 SV=2	14.5038	4	4	2	393	43.446	6.7
Q63932	Map2k2	Dual specificity mitogen-activated protein kinase kinase 2 OS=Mus musculus GN=Map2k2 PE=1 SV=2	17.7057	5	5	3	401	44.374	7.05
D3Z3G6	Mapk3	Mitogen-activated protein kinase OS=Mus musculus GN=Mapk3 PE=1 SV=1	15.2632	4	7	4	380	42.375	8.6
Q571J8	Mark2	Non-specific serine/threonine protein kinase (Fragment) OS=Mus musculus GN=Mark2 PE=2 SV=1	4.74359	2	2	2	780	86.71	9.61
P08249	Mdh2	Malate dehydrogenase, mitochondrial OS=Mus musculus GN=Mdh2 PE=1 SV=3	38.4615	9	12	9	338	35.589	8.68
Q3TDU5	Mfge8	Milk fat globule-EGF factor 8 protein, isoform CRA_a OS=Mus musculus GN=Mfge8 PE=2 SV=1	57.277	20	42	20	426	47.167	7.05
A2RRJ6	Mib1	Mib1 protein OS=Mus musculus GN=Mib1 PE=2 SV=1	1.49105	1	1	1	1006	110.018	6.96
Q3TB92	Milr1	Allergin-1 OS=Mus musculus GN=Milr1 PE=1 SV=2	4.06504	1	1	1	246	27.349	7.25
Q8K273	Mmgt1	Membrane magnesium transporter 1 OS=Mus musculus GN=Mmgt1 PE=1 SV=1	8.39695	1	1	1	131	14.668	9.16
Q3UN60	Mpp6	Membrane protein, palmitoylated 6 (MAGUK p55 subfamily member 6), isoform CRA_b OS=Mus musculus GN=Mpp6 PE=2 SV=1	12.8391	6	6	6	553	62.592	6.4
P26041	Msn	Moesin OS=Mus musculus GN=Msn PE=1 SV=3	34.3154	19	23	12	577	67.725	6.6
Q3U2C3	Msr1	Uncharacterized protein OS=Mus musculus GN=Msr1 PE=2 SV=1	13.5593	4	7	4	354	38.71	7.52
Q80WJ7	Mtdh	Protein LYRIC OS=Mus musculus GN=Mtdh PE=1 SV=1	16.4076	7	8	7	579	63.808	9.33
Q8VDD5	Myh9	Myosin-9 OS=Mus musculus GN=Myh9 PE=1 SV=4	38.0102	57	82	57	1960	226.232	5.66
B1B1A8	Mylk	Myosin light chain kinase, smooth muscle OS=Mus musculus GN=Mylk PE=1 SV=1	0.410256	1	1	1	1950	213.475	6.25
Q7TQD7	Myo1b	Myo1b protein OS=Mus musculus GN=Myo1b PE=1 SV=1	0.616197	1	1	1	1136	131.971	9.33
Q9WTI7	Myo1c	Unconventional myosin-Ic OS=Mus musculus GN=Myo1c PE=1 SV=2	26.9991	24	28	24	1063	121.868	9.35
Q5SYD0	Myo1d	Unconventional myosin-Id OS=Mus musculus GN=Myo1d PE=1 SV=1	20.7753	17	19	16	1006	116.007	9.41
Q5SUA5	Myo1g	Unconventional myosin-Ig OS=Mus musculus GN=Myo1g PE=1 SV=1	32.3242	23	26	22	1024	117.153	8.59
A0A286YDF5	Myof	Myoferlin OS=Mus musculus GN=Myof PE=1 SV=1	31.9262	52	72	52	2061	234.378	6.14
F8WH69	Ncf1	Neutrophil cytosol factor 1 OS=Mus musculus GN=Ncf1 PE=1 SV=1	21.5347	6	8	6	404	45.987	9.01
B6DT57	Ncf4	p40phox OS=Mus musculus GN=Ncf4 PE=2 SV=1	29.4985	7	8	7	339	38.71	6.21
Q6ZQF2	Ncstn	MKIAA0253 protein (Fragment) OS=Mus musculus GN=Ncstn PE=2 SV=1	12.7778	8	11	8	720	79.794	6.43
B7ZWC0	Ndrg1	N-myc downstream regulated gene 1 OS=Mus musculus GN=Ndrg1 PE=2 SV=1	19.797	5	5	5	394	42.971	6.1
Q9DC70	Ndufs7	NADH dehydrogenase [ubiquinone] iron-sulfur protein 7, mitochondrial OS=Mus musculus GN=Ndufs7 PE=1 SV=1	14.7321	3	3	3	224	24.667	9.92
Q80TM9	Nisch	Nischarin OS=Mus musculus GN=Nisch PE=1 SV=2	1.82046	2	2	2	1593	174.903	5.16
O70310	Nmt1	Glycylpeptide N-tetradecanoyltransferase 1 OS=Mus musculus GN=Nmt1 PE=1 SV=1	12.2984	4	4	4	496	56.852	8
Q6WKZ7	Nostrin	Nostrin OS=Mus musculus GN=Nostrin PE=1 SV=2	2.7668	1	2	1	506	57.637	9.11
G5E8J0	Notch2	Neurogenic locus notch homolog protein 2 OS=Mus musculus GN=Notch2 PE=1 SV=1	0.970481	2	2	2	2473	265.454	5.22
O35604	Npc1	Niemann-Pick C1 protein OS=Mus musculus GN=Npc1 PE=1 SV=2	6.81284	8	15	8	1277	142.791	5.71
P97300	Nptn	Neuroplastin OS=Mus musculus GN=Nptn PE=1 SV=3	20.403	6	15	6	397	44.345	7.74
Q4FJP3	Nras	Nras protein OS=Mus musculus GN=Nras PE=2 SV=1	30.5699	5	5	1	193	21.675	5.3
O35375	Nrp2	Neuropilin-2 OS=Mus musculus GN=Nrp2 PE=1 SV=2	4.18904	3	3	3	931	104.565	5.24
Q9CS84	Nrxn1	Neurexin-1 OS=Mus musculus GN=Nrxn1 PE=1 SV=3	1.65125	1	1	1	1514	166.063	6.09
P46460	Nsf	Vesicle-fusing ATPase OS=Mus musculus GN=Nsf PE=1 SV=2	14.9194	13	13	13	744	82.561	6.95
Q8R4R6	Nup35	Nucleoporin NUP53 OS=Mus musculus GN=Nup35 PE=1 SV=2	4.61538	1	1	1	325	34.764	9.25
A3KCG1	Orai1	Calcium release-activated calcium channel 1 OS=Mus musculus GN=Orai1 PE=2 SV=1	4.27632	1	1	1	304	33.041	7.06
Q3TR36	P2rx4	p2X purinoceptor OS=Mus musculus GN=P2rx4 PE=2 SV=1	10.3093	3	4	3	388	43.504	7.99
A2VCP3	P2rx7	P2X purinoceptor (Fragment) OS=Mus musculus GN=P2rx7 PE=2 SV=1	6.03015	3	3	3	597	68.529	8.25
P09103	P4hb	Protein disulfide-isomerase OS=Mus musculus GN=P4hb PE=1 SV=2	41.2574	18	22	18	509	57.023	4.88
Q3TDA7	Pacsin2	Protein kinase C and casein kinase substrate in neurons 2, isoform CRA_a OS=Mus musculus GN=Pacsin2 PE=1 SV=1	3.90947	2	2	2	486	55.798	5.2
Q61206	Pafah1b2	Platelet-activating factor acetylhydrolase IB subunit beta OS=Mus musculus GN=Pafah1b2 PE=1 SV=2	12.2271	2	2	2	229	25.565	5.92
Q3U181	Panx1	Pannexin OS=Mus musculus GN=Panx1 PE=2 SV=1	9.15493	2	3	2	426	48.078	7.3
Q3TVT6	Pcyox1	Uncharacterized protein OS=Mus musculus GN=Pcyox1 PE=2 SV=1	11.8812	4	6	4	505	56.425	6.92
Q3THH1	Pdia6	Uncharacterized protein OS=Mus musculus GN=Pdia6 PE=2 SV=1	17.9775	5	7	5	445	48.627	5.19
Q8BFP9	Pdk1	[Pyruvate dehydrogenase (acetyl-transferring)] kinase isozyme 1, mitochondrial OS=Mus musculus GN=Pdk1 PE=1 SV=2	10.3687	3	3	3	434	48.964	8.19
D9J302	Pdlim5	ENH isoform 1e OS=Mus musculus GN=Pdlim5 PE=1 SV=1	3.4202	2	2	2	614	66.055	8
Q3UIG2	Pex3	Uncharacterized protein OS=Mus musculus GN=Pex3 PE=1 SV=1	4.56989	1	1	1	372	42.197	7.77
P67778	Phb	Prohibitin OS=Mus musculus GN=Phb PE=1 SV=1	43.3824	10	14	10	272	29.802	5.76
Q2TBE6	Pi4k2a	Phosphatidylinositol 4-kinase type 2-alpha OS=Mus musculus GN=Pi4k2a PE=1 SV=1	26.5136	9	11	9	479	54.224	8.05
E9Q3L2	Pi4ka	Phosphatidylinositol 4-kinase alpha OS=Mus musculus GN=Pi4ka PE=1 SV=2	4.60808	8	8	8	2105	236.889	7.06
Q570Z8	Picalm	MKIAA4114 protein (Fragment) OS=Mus musculus GN=Picalm PE=2 SV=1	4.74777	2	2	2	674	72.881	9
Q3TAA8	Pigu	Phosphatidylinositol glycan anchor biosynthesis class U protein OS=Mus musculus GN=Pigu PE=1 SV=1	2.52874	1	1	1	435	49.919	7.72
Q3T9Y0	Pik3cd	Phosphatidylinositol 4,5-bisphosphate 3-kinase catalytic subunit delta isoform OS=Mus musculus GN=Pik3cd PE=1 SV=1	1.14613	1	1	1	1047	120.091	7.34
Q9EQL1	Pik3cg	Phosphatidylinositol 3-kinase gamma isoform OS=Mus musculus GN=Pik3cg PE=2 SV=1	1.5274	1	1	1	1113	127.458	7.08
Q544E3	Pip4k2a	Phosphatidylinositol-4-phosphate 5-kinase, type II, alpha OS=Mus musculus GN=Pip4k2a PE=1 SV=1	14.8148	4	5	4	405	46.122	6.99
P52480	Pkm	Pyruvate kinase PKM OS=Mus musculus GN=Pkm PE=1 SV=4	66.6667	28	57	28	531	57.808	7.47
P70268	Pkn1	Serine/threonine-protein kinase N1 OS=Mus musculus GN=Pkn1 PE=1 SV=3	4.33404	4	4	4	946	104.346	6.27
P35456	Plaur	Urokinase plasminogen activator surface receptor OS=Mus musculus GN=Plaur PE=1 SV=1	12.844	3	3	3	327	35.405	6.83
Q8CIH5	Plcg2	1-phosphatidylinositol 4,5-bisphosphate phosphodiesterase gamma-2 OS=Mus musculus GN=Plcg2 PE=1 SV=1	1.66008	2	2	2	1265	147.498	6.77
Q6NV49	Pld2	Phospholipase OS=Mus musculus GN=Pld2 PE=1 SV=1	1.58898	1	1	1	944	107.359	7.39
Q9QXS1	Plec	Plectin OS=Mus musculus GN=Plec PE=1 SV=3	13.0036	44	47	44	4691	533.861	5.96
Q8C6F4	Plek	Uncharacterized protein OS=Mus musculus GN=Plek PE=2 SV=1	14.5714	3	6	3	350	39.803	8.48
Q9ERS5	Plekha2	Pleckstrin homology domain-containing family A member 2 OS=Mus musculus GN=Plekha2 PE=1 SV=1	3.29412	1	1	1	425	47.35	8.47
Q9D3P8	Plgrkt	Plasminogen receptor (KT) OS=Mus musculus GN=Plgrkt PE=1 SV=1	12.9252	2	2	2	147	17.25	9.5
Q0VEW4	Plp2	Proteolipid protein 2 OS=Mus musculus GN=Plp2 PE=1 SV=1	17.7632	2	3	2	152	16.597	7.14
Q9JJ00	Plscr1	Phospholipid scramblase 1 OS=Mus musculus GN=Plscr1 PE=1 SV=1	2.13415	1	1	1	328	35.89	5.06
Q5F283	Plscr3	Phospholipid scramblase OS=Mus musculus GN=Plscr3 PE=1 SV=1	18.2432	4	4	4	296	31.782	6.38
P70206	Plxna1	Plexin-A1 OS=Mus musculus GN=Plxna1 PE=1 SV=1	7.91975	12	15	11	1894	210.965	6.9
P70207	Plxna2	Plexin-A2 OS=Mus musculus GN=Plxna2 PE=1 SV=2	1.79514	3	3	2	1894	211.399	6.54
B2RXS4	Plxnb2	Plexin-B2 OS=Mus musculus GN=Plxnb2 PE=1 SV=1	29.1531	40	53	39	1842	206.099	5.87
Q3UH93	Plxnd1	Plexin-D1 OS=Mus musculus GN=Plxnd1 PE=1 SV=1	0.727273	2	2	1	1925	211.473	7.11
Q3TN29	Pnpt1	Uncharacterized protein OS=Mus musculus GN=Pnpt1 PE=2 SV=1	1.78799	1	1	1	783	85.707	8.16
Q62086	Pon2	Serum paraoxonase/arylesterase 2 OS=Mus musculus GN=Pon2 PE=1 SV=2	5.9322	2	2	2	354	39.592	5.83
P63330	Ppp2ca	Serine/threonine-protein phosphatase 2A catalytic subunit alpha isoform OS=Mus musculus GN=Ppp2ca PE=1 SV=1	30.4207	6	7	6	309	35.585	5.54
P05132	Prkaca	cAMP-dependent protein kinase catalytic subunit alpha OS=Mus musculus GN=Prkaca PE=1 SV=3	5.98291	2	2	1	351	40.545	8.79
P68181	Prkacb	cAMP-dependent protein kinase catalytic subunit beta OS=Mus musculus GN=Prkacb PE=1 SV=2	5.98291	2	2	1	351	40.682	8.56
Q3TYK4	Prkar1a	Uncharacterized protein OS=Mus musculus GN=Prkar1a PE=2 SV=1	12.1569	5	5	5	510	57.245	6.89
Q3TGE4	Prkcd	Protein kinase C delta type OS=Mus musculus GN=Prkcd PE=2 SV=1	16.0237	8	8	7	674	77.51	7.62
P23298	Prkch	Protein kinase C eta type OS=Mus musculus GN=Prkch PE=1 SV=2	2.63543	2	2	1	683	77.868	7.68
Q3UYK2	Psen1	Presenilin OS=Mus musculus GN=Psen1 PE=2 SV=1	5.99572	2	2	2	467	52.606	5.38
Q14AQ1	Psmc6	Proteasome (Prosome, macropain) 26S subunit, ATPase, 6 OS=Mus musculus GN=Psmc6 PE=1 SV=1	22.365	6	8	6	389	44.145	7.49
A0A0R4J0P5	Pstpip1	Proline-serine-threonine phosphatase-interacting protein 1 OS=Mus musculus GN=Pstpip1 PE=1 SV=1	20.4819	7	7	7	415	47.547	5.53
Q9QVP9	Ptk2b	Protein-tyrosine kinase 2-beta OS=Mus musculus GN=Ptk2b PE=1 SV=2	0.99108	1	1	1	1009	115.72	6.35
Q3TZW9	Ptpn1	Tyrosine-protein phosphatase non-receptor type OS=Mus musculus GN=Ptpn1 PE=1 SV=1	2.77778	1	1	1	432	49.561	6.16
P35831	Ptpn12	Tyrosine-protein phosphatase non-receptor type 12 OS=Mus musculus GN=Ptpn12 PE=1 SV=3	2.06452	1	1	1	775	86.473	5.99
P29352	Ptpn22	Tyrosine-protein phosphatase non-receptor type 22 OS=Mus musculus GN=Ptpn22 PE=1 SV=1	0.997506	1	1	1	802	89.657	7.28
Q3UCJ0	Ptpn6	Tyrosine-protein phosphatase non-receptor type OS=Mus musculus GN=Ptpn6 PE=2 SV=1	25.4606	11	12	11	597	67.675	7.81
P18052	Ptpra	Receptor-type tyrosine-protein phosphatase alpha OS=Mus musculus GN=Ptpra PE=1 SV=3	10.6152	7	8	7	829	93.638	7.05
S4R1S4	Ptprc	Receptor-type tyrosine-protein phosphatase C OS=Mus musculus GN=Ptprc PE=1 SV=1	27.9969	33	48	33	1293	144.746	5.94
E9Q4S7	Ptprj	Receptor-type tyrosine-protein phosphatase eta OS=Mus musculus GN=Ptprj PE=1 SV=2	6.44444	8	10	7	1350	148.501	7.17
E9Q612	Ptpro	Receptor-type tyrosine-protein phosphatase O OS=Mus musculus GN=Ptpro PE=1 SV=1	3.34421	3	3	2	1226	138.501	5.99
Q8R143	Pttg1ip	Pituitary tumor-transforming gene 1 protein-interacting protein OS=Mus musculus GN=Pttg1ip PE=1 SV=1	5.17241	1	1	1	174	19.952	8.63
Q8BVF6	Pvr	Uncharacterized protein OS=Mus musculus GN=Pvr PE=2 SV=1	6.86275	2	4	2	408	44.668	8.07
Q4FJL0	Rab10	RAB10, member RAS oncogene family OS=Mus musculus GN=Rab10 PE=1 SV=1	31	6	9	4	200	22.527	8.38
A0A068BFR3	Rab11b	RAS oncogene family protein OS=Mus musculus GN=Rab11b PE=2 SV=1	54.1284	11	13	11	218	24.473	5.94
Q50HX4	Rab14	RAB14 protein OS=Mus musculus GN=Rab14 PE=1 SV=1	82.3256	14	21	13	215	23.882	6.21
P35293	Rab18	Ras-related protein Rab-18 OS=Mus musculus GN=Rab18 PE=1 SV=2	36.8932	6	7	6	206	23.021	5.36
G3UZ24	Rab2b	Ras-related protein Rab-2B (Fragment) OS=Mus musculus GN=Rab2b PE=4 SV=1	15.5556	1	1	1	45	5.204	8.75
Q6PHN9	Rab35	Ras-related protein Rab-35 OS=Mus musculus GN=Rab35 PE=1 SV=1	22.3881	4	5	2	201	23.011	8.29
E9QKE4	Rab3gap2	Rab3 GTPase-activating protein non-catalytic subunit OS=Mus musculus GN=Rab3gap2 PE=1 SV=1	1.65826	2	2	2	1387	154.542	6.07
Q91ZR1	Rab4b	Ras-related protein Rab-4B OS=Mus musculus GN=Rab4b PE=1 SV=2	23.0047	4	5	3	213	23.614	6.06
Q9CQD1	Rab5a	Ras-related protein Rab-5A OS=Mus musculus GN=Rab5a PE=1 SV=1	23.7209	4	5	1	215	23.584	8.15
Q0PD56	Rab5b	Rab5B OS=Mus musculus GN=Rab5b PE=2 SV=1	31.441	6	8	3	229	25.259	6.92
Q8C266	Rab5c	Ras-related protein Rab-5C OS=Mus musculus GN=Rab5c PE=1 SV=1	38.8889	7	12	4	234	25.336	8.16
Q3UHW5	Rab8a	Uncharacterized protein OS=Mus musculus GN=Rab8a PE=2 SV=1	34.1346	7	10	2	208	23.62	8.5
Q0PD49	Rab8b	RAB8B, member RAS oncogene family OS=Mus musculus GN=Rab8b PE=1 SV=1	44.4444	9	12	4	207	23.588	9.07
A2AFP5	Rab9	RAB9, member RAS oncogene family (Fragment) OS=Mus musculus GN=Rab9 PE=1 SV=1	5.44554	1	1	1	202	22.931	5.2
Q3TLP8	Rac1	RAS-related C3 botulinum substrate 1, isoform CRA_a OS=Mus musculus GN=Rac1 PE=1 SV=1	31.7536	7	8	4	211	23.417	8.69
Q9WVM1	Racgap1	Rac GTPase-activating protein 1 OS=Mus musculus GN=Racgap1 PE=1 SV=1	2.54777	1	1	1	628	70.114	8.51
P63321	Rala	Ras-related protein Ral-A OS=Mus musculus GN=Rala PE=1 SV=1	18.932	4	6	3	206	23.538	7.11
Q8CCG5	Ralb	Uncharacterized protein OS=Mus musculus GN=Ralb PE=2 SV=1	15.534	4	7	3	206	23.334	7.28
Q99JI6	Rap1b	Ras-related protein Rap-1b OS=Mus musculus GN=Rap1b PE=1 SV=2	51.6304	8	12	4	184	20.812	5.78
A0A0A6YWG7	Rapgef2	Rap guanine nucleotide exchange factor 2 OS=Mus musculus GN=Rapgef2 PE=1 SV=1	0.790754	1	1	1	1644	184	6.64
Q3UGJ5	Rasa3	Uncharacterized protein OS=Mus musculus GN=Rasa3 PE=2 SV=1	2.15827	2	2	2	834	95.854	7.44
Q6PFQ7	Rasa4	Ras GTPase-activating protein 4 OS=Mus musculus GN=Rasa4 PE=1 SV=1	5.73566	5	5	5	802	90.004	8
Q9QYF1	Rdh11	Retinol dehydrogenase 11 OS=Mus musculus GN=Rdh11 PE=1 SV=2	18.9873	5	5	5	316	35.125	8.91
Q3U111	Rdx	Uncharacterized protein (Fragment) OS=Mus musculus GN=Rdx PE=2 SV=1	9.51662	8	10	1	662	77.415	8.94
Q6A0D4	Rftn1	Raftlin OS=Mus musculus GN=Rftn1 PE=1 SV=4	13.3574	5	8	5	554	61.499	7.68
P97492	Rgs14	Regulator of G-protein signaling 14 OS=Mus musculus GN=Rgs14 PE=1 SV=2	1.82815	1	1	1	547	59.81	7.43
Q80WQ6	Rhbdf2	Inactive rhomboid protein 2 OS=Mus musculus GN=Rhbdf2 PE=1 SV=1	1.20919	1	1	1	827	93.375	8.76
Q540E6	Rheb	RHEB-like protein OS=Mus musculus GN=Rheb PE=1 SV=1	17.9348	3	3	3	184	20.439	5.92
Q4VAE6	Rhoa	Ras family member A OS=Mus musculus GN=Rhoa PE=1 SV=1	51.2953	8	11	3	193	21.768	6.1
Q62159	Rhoc	Rho-related GTP-binding protein RhoC OS=Mus musculus GN=Rhoc PE=1 SV=2	32.6425	6	8	1	193	21.992	6.58
Q3UDZ1	Rhog	Ras homolog gene family, member G OS=Mus musculus GN=Rhog PE=1 SV=1	59.6859	8	13	7	191	21.295	8.12
Q60855	Ripk1	Receptor-interacting serine/threonine-protein kinase 1 OS=Mus musculus GN=Ripk1 PE=1 SV=1	4.57317	3	3	3	656	74.807	6.47
Q8VCT3	Rnpep	Aminopeptidase B OS=Mus musculus GN=Rnpep PE=1 SV=2	8.92308	4	5	4	650	72.37	5.35
Q8BNP9	Ror1	Uncharacterized protein OS=Mus musculus GN=Ror1 PE=2 SV=1	3.30843	1	1	1	937	104.051	7.24
Q91ZQ5	Rpe65	Retinoid isomerohydrolase OS=Mus musculus GN=Rpe65 PE=1 SV=4	1.87617	1	1	1	533	61.046	6.58
Q5YLW3	Rps3	Ribosomal protein S3 OS=Mus musculus GN=Rps3 PE=1 SV=1	64.1975	14	26	14	243	26.657	9.66
B2CY77	Rpsa	Laminin receptor (Fragment) OS=Mus musculus GN=Rpsa PE=2 SV=1	45.0847	11	17	11	295	32.829	4.87
P10833	Rras	Ras-related protein R-Ras OS=Mus musculus GN=Rras PE=1 SV=1	25.6881	4	4	4	218	23.749	6.79
E9PVA2	Rrp8	Ribosomal RNA-processing protein 8 OS=Mus musculus GN=Rrp8 PE=1 SV=1	2.7833	1	1	1	503	56.476	9.95
Q99P72	Rtn4	Reticulon-4 OS=Mus musculus GN=Rtn4 PE=1 SV=2	5.85198	5	10	5	1162	126.535	4.54
Q3TC45	S100a10	S100 calcium binding protein A10 (Calpactin), isoform CRA_a OS=Mus musculus GN=S100a10 PE=1 SV=1	45.3608	4	11	4	97	11.179	6.77
P14069	S100a6	Protein S100-A6 OS=Mus musculus GN=S100a6 PE=1 SV=3	24.7191	3	3	3	89	10.044	5.48
Q9EP69	Sacm1l	Phosphatidylinositide phosphatase SAC1 OS=Mus musculus GN=Sacm1l PE=1 SV=1	22.1465	12	14	12	587	66.901	7.3
Q9JKD3	Scamp5	Secretory carrier-associated membrane protein 5 OS=Mus musculus GN=Scamp5 PE=1 SV=1	4.68085	1	1	1	235	26.051	8.54
Q8BRF7	Scfd1	Sec1 family domain-containing protein 1 OS=Mus musculus GN=Scfd1 PE=1 SV=1	5.94679	2	2	2	639	72.277	6.38
Q80U72	Scrib	Protein scribble homolog OS=Mus musculus GN=Scrib PE=1 SV=2	2.23325	2	2	2	1612	173.952	5.12
O08992	Sdcbp	Syntenin-1 OS=Mus musculus GN=Sdcbp PE=1 SV=1	30.7692	6	27	6	299	32.359	7.15
Q9CY58	Serbp1	Plasminogen activator inhibitor 1 RNA-binding protein OS=Mus musculus GN=Serbp1 PE=1 SV=2	9.33661	3	3	3	407	44.687	8.54
A9CLV6	Serinc1	Axotomy induced glycoprotein 2 OS=Mus musculus GN=Serinc1 PE=1 SV=1	1.98675	1	1	1	453	50.475	6.28
P98083	Shc1	SHC-transforming protein 1 OS=Mus musculus GN=Shc1 PE=1 SV=3	1.72712	1	1	1	579	62.568	6.54
G3X8X6	Siglec1	Sialic acid binding Ig-like lectin 1, sialoadhesin, isoform CRA_b OS=Mus musculus GN=Siglec1 PE=1 SV=1	2.88066	3	3	3	1701	183.461	6.68
P97797	Sirpa	Tyrosine-protein phosphatase non-receptor type substrate 1 OS=Mus musculus GN=Sirpa PE=1 SV=1	14.23	6	11	2	513	56.39	8.15
Q924N4	Slc12a6	Solute carrier family 12 member 6 OS=Mus musculus GN=Slc12a6 PE=1 SV=2	3.30435	4	4	3	1150	127.444	7.03
Q9WVL3	Slc12a7	Solute carrier family 12 member 7 OS=Mus musculus GN=Slc12a7 PE=1 SV=1	7.9409	7	8	6	1083	119.404	6.51
Q99MR3	Slc12a9	Solute carrier family 12 member 9 OS=Mus musculus GN=Slc12a9 PE=1 SV=2	11.3786	8	9	8	914	96.268	7.02
P53986	Slc16a1	Monocarboxylate transporter 1 OS=Mus musculus GN=Slc16a1 PE=1 SV=1	6.49087	3	3	3	493	53.232	7.47
Q3TMA0	Slc16a3	Uncharacterized protein OS=Mus musculus GN=Slc16a3 PE=2 SV=1	10.6383	4	6	4	470	50.374	7.96
Q8BN82	Slc17a5	Sialin OS=Mus musculus GN=Slc17a5 PE=1 SV=2	1.81818	1	1	1	495	54.334	7.66
Q3UFR4	Slc1a5	Amino acid transporter OS=Mus musculus GN=Slc1a5 PE=2 SV=1	15.3153	6	8	6	555	58.327	7.44
Q91VE0	Slc27a4	Long-chain fatty acid transport protein 4 OS=Mus musculus GN=Slc27a4 PE=1 SV=1	5.44323	2	2	2	643	72.272	8.59
O88627	Slc28a2	Sodium/nucleoside cotransporter 2 OS=Mus musculus GN=Slc28a2 PE=1 SV=2	5.15152	2	3	2	660	72.868	7.24
Q3UJY1	Slc29a1	Uncharacterized protein OS=Mus musculus GN=Slc29a1 PE=2 SV=1	3.04348	1	1	1	460	50.189	8.31
P17809	Slc2a1	Solute carrier family 2, facilitated glucose transporter member 1 OS=Mus musculus GN=Slc2a1 PE=1 SV=4	8.73984	4	4	4	492	53.949	8.87
Q9JIF3	Slc2a8	Solute carrier family 2, facilitated glucose transporter member 8 OS=Mus musculus GN=Slc2a8 PE=1 SV=2	1.88679	1	1	1	477	51.474	8.29
Q3T9X0	Slc2a9	Solute carrier family 2 (facilitated glucose transporter), member 9 OS=Mus musculus GN=Slc2a9 PE=1 SV=1	1.67286	1	1	1	538	58.584	8.07
Q60738	Slc30a1	Zinc transporter 1 OS=Mus musculus GN=Slc30a1 PE=1 SV=1	8.54871	2	2	2	503	54.681	6.62
Q3TDB6	Slc31a1	Uncharacterized protein OS=Mus musculus GN=Slc31a1 PE=2 SV=1	9.69388	1	2	1	196	21.928	7.28
Q5F227	Slc36a1	Slc36a1 protein OS=Mus musculus GN=Slc36a1 PE=2 SV=1	3.15789	1	1	1	475	52.431	6.83
Q8K2P7	Slc38a1	Sodium-coupled neutral amino acid transporter 1 OS=Mus musculus GN=Slc38a1 PE=1 SV=1	1.85567	1	1	1	485	53.76	7.08
Q8CFE6	Slc38a2	Sodium-coupled neutral amino acid transporter 2 OS=Mus musculus GN=Slc38a2 PE=1 SV=1	6.34921	2	2	2	504	55.467	7.94
P10852	Slc3a2	4F2 cell-surface antigen heavy chain OS=Mus musculus GN=Slc3a2 PE=1 SV=1	31.5589	15	22	15	526	58.3	5.91
Q8CGA3	Slc43a2	Large neutral amino acids transporter small subunit 4 OS=Mus musculus GN=Slc43a2 PE=1 SV=1	3.52113	2	2	2	568	62.389	7.93
A2AMH4	Slc44a1	Choline transporter-like protein 1 OS=Mus musculus GN=Slc44a1 PE=1 SV=1	8.07799	4	5	4	718	80.011	8.22
J9RV59	Slc4a7	Anion exchange protein OS=Mus musculus GN=Slc4a7 PE=2 SV=1	5.10367	4	5	4	1254	140.184	6.39
Q8VCS9	Slc6a12	Transporter OS=Mus musculus GN=Slc6a12 PE=1 SV=2	3.18471	2	2	1	628	71.173	7.17
Q3UPI8	Slc6a6	Transporter OS=Mus musculus GN=Slc6a6 PE=1 SV=1	7.24638	5	5	4	621	69.81	7.23
Q8VBW1	Slc6a8	Sodium- and chloride-dependent creatine transporter 1 OS=Mus musculus GN=Slc6a8 PE=1 SV=1	3.125	2	2	1	640	70.952	6.61
G3MV65	Slc7a1	Solute carrier family 7 member 1 (Fragment) OS=Mus musculus musculus GN=Slc7a1 PE=2 SV=1	6.59164	3	3	3	622	67.121	7.06
Q3UQM7	Slc7a5	Uncharacterized protein OS=Mus musculus GN=Slc7a5 PE=2 SV=1	4.49219	2	2	1	512	55.836	7.9
Q8BGK6	Slc7a6	Y+L amino acid transporter 2 OS=Mus musculus GN=Slc7a6 PE=1 SV=1	11.068	4	4	3	515	56.734	7.3
Q9QXW9	Slc7a8	Large neutral amino acids transporter small subunit 2 OS=Mus musculus GN=Slc7a8 PE=1 SV=1	4.33145	1	1	1	531	57.836	6.67
Q7TSV2	Slc9a1	Sodium/hydrogen exchanger OS=Mus musculus GN=Slc9a1 PE=2 SV=1	5.4678	2	5	2	823	91.836	7.23
O54988	Slk	STE20-like serine/threonine-protein kinase OS=Mus musculus GN=Slk PE=1 SV=2	2.43309	2	2	2	1233	141.37	5.14
Q9D3L3	Snap23	Synaptosomal-associated protein OS=Mus musculus GN=Snap23 PE=1 SV=1	50.6787	8	15	8	221	24.535	4.94
Q3TJN6	Snx5	Sorting nexin OS=Mus musculus GN=Snx5 PE=2 SV=1	19.5545	6	6	6	404	46.769	6.37
Q3TZU7	Snx9	Sorting nexin OS=Mus musculus GN=Snx9 PE=2 SV=1	4.20168	2	2	2	595	66.474	5.52
P08228	Sod1	Superoxide dismutase [Cu-Zn] OS=Mus musculus GN=Sod1 PE=1 SV=2	25.3247	3	4	3	154	15.933	6.51
Q3UHA3	Spg11	Spatacsin OS=Mus musculus GN=Spg11 PE=1 SV=3	0.658436	1	1	1	2430	273.759	5.94
Q9JJF9	Sppl2a	Signal peptide peptidase-like 2A OS=Mus musculus GN=Sppl2a PE=1 SV=2	4.58891	2	3	2	523	58.09	7.06
A3KGU9	Sptan1	Spectrin alpha chain, non-erythrocytic 1 OS=Mus musculus GN=Sptan1 PE=1 SV=2	0.40032	1	1	1	2498	287.426	5.35
Q62261	Sptbn1	Spectrin beta chain, non-erythrocytic 1 OS=Mus musculus GN=Sptbn1 PE=1 SV=2	0.804063	1	1	1	2363	274.052	5.58
Q91Z67	Srgap2	SLIT-ROBO Rho GTPase-activating protein 2 OS=Mus musculus GN=Srgap2 PE=1 SV=2	1.49393	1	1	1	1071	120.723	6.64
Q6P069	Sri	Sorcin OS=Mus musculus GN=Sri PE=1 SV=1	11.1111	2	2	2	198	21.613	5.59
F8VQC1	Srp72	Signal recognition particle subunit SRP72 OS=Mus musculus GN=Srp72 PE=1 SV=1	18.7779	10	10	10	671	74.611	9.23
Q3TGB1	Stambp	Uncharacterized protein OS=Mus musculus GN=Stambp PE=2 SV=1	3.77358	1	1	1	424	48.523	6.68
E9QN92	Steap3	Metalloreductase STEAP3 OS=Mus musculus GN=Steap3 PE=1 SV=1	22.2433	9	10	9	526	58.492	9.13
A0A1B0GRA5	Stim1	Stromal interaction molecule 1 OS=Mus musculus GN=Stim1 PE=1 SV=1	1.76545	1	1	1	793	88.876	6.55
Q5DTS2	Stk10	MKIAA4026 protein (Fragment) OS=Mus musculus GN=Stk10 PE=2 SV=1	2.5355	2	2	2	986	113.96	7.36
Q91VJ4	Stk38	Serine/threonine-protein kinase 38 OS=Mus musculus GN=Stk38 PE=1 SV=1	3.01075	1	2	1	465	54.139	7.34
P54116	Stom	Erythrocyte band 7 integral membrane protein OS=Mus musculus GN=Stom PE=1 SV=3	52.4648	12	28	12	284	31.355	6.93
Q99JB2	Stoml2	Stomatin-like protein 2, mitochondrial OS=Mus musculus GN=Stoml2 PE=1 SV=1	25.2125	6	8	6	353	38.361	8.87
Q9Z1Z2	Strap	Serine-threonine kinase receptor-associated protein OS=Mus musculus GN=Strap PE=1 SV=2	13.1429	3	3	3	350	38.418	5.12
Q00262	Stx2	Syntaxin-2 OS=Mus musculus GN=Stx2 PE=1 SV=1	4.84429	1	1	1	289	33.157	6.39
Q3UZI9	Stx3	Uncharacterized protein OS=Mus musculus GN=Stx3 PE=2 SV=1	12.1107	3	4	3	289	33.221	5.66
F8WGM5	Stxbp2	Syntaxin-binding protein 2 (Fragment) OS=Mus musculus GN=Stxbp2 PE=1 SV=1	23.064	9	9	9	594	66.381	6.74
Q8K400	Stxbp5	Syntaxin-binding protein 5 OS=Mus musculus GN=Stxbp5 PE=1 SV=3	3.73264	3	4	3	1152	127.57	7.21
Q9WUM5	Suclg1	Succinate--CoA ligase [ADP/GDP-forming] subunit alpha, mitochondrial OS=Mus musculus GN=Suclg1 PE=1 SV=4	15.6069	4	6	4	346	36.132	9.39
Q6A028	Swap70	Switch-associated protein 70 OS=Mus musculus GN=Swap70 PE=1 SV=2	3.07692	1	1	1	585	68.953	6.05
P48025	Syk	Tyrosine-protein kinase SYK OS=Mus musculus GN=Syk PE=1 SV=2	20.0318	9	11	9	629	71.331	7.88
A0A068BER1	Tap1	Transporter 1 ATP-binding cassette sub-family B OS=Mus musculus GN=Tap1 PE=2 SV=1	2.07182	1	1	1	724	79.017	8.87
A0A068BGU5	Tap2	Transporter 2 ATP-binding cassette sub-family B OS=Mus musculus GN=Tap2 PE=2 SV=1	2.7027	2	2	2	703	77.385	7.9
Q5XW49	Tapbp	Tapasin (Fragment) OS=Mus musculus GN=Tapbp PE=2 SV=1	14.6552	6	7	6	464	49.56	8.5
Q8BYA0	Tbcd	Tubulin-specific chaperone D OS=Mus musculus GN=Tbcd PE=1 SV=1	3.59532	4	4	4	1196	133.236	6.51
Q91W06	Tcirg1	V-type proton ATPase subunit a OS=Mus musculus GN=Tcirg1 PE=2 SV=1	32.2542	18	48	17	834	93.388	6.33
P11983	Tcp1	T-complex protein 1 subunit alpha OS=Mus musculus GN=Tcp1 PE=1 SV=3	27.8777	11	12	11	556	60.411	6.16
Q62351	Tfrc	Transferrin receptor protein 1 OS=Mus musculus GN=Tfrc PE=1 SV=1	24.5085	16	17	16	763	85.677	6.57
P21981	Tgm2	Protein-glutamine gamma-glutamyltransferase 2 OS=Mus musculus GN=Tgm2 PE=1 SV=4	7.14286	4	4	4	686	77.012	5.1
Q80YQ1	Thbs1	Thrombospondin-1 OS=Mus musculus GN=Thbs1 PE=1 SV=1	0.939368	1	1	1	1171	129.607	4.94
P26039	Tln1	Talin-1 OS=Mus musculus GN=Tln1 PE=1 SV=2	32.9398	58	71	31	2541	269.653	6.18
G3X8Y8	Tlr2	Toll-like receptor 2 OS=Mus musculus GN=Tlr2 PE=1 SV=1	7.27041	4	5	4	784	89.41	6.64
L0CMZ8	Tlr4	Toll-like receptor 4 OS=Mus musculus GN=Tlr4 PE=2 SV=1	3.11377	2	2	2	835	95.421	6.55
Q548J0	Tlr7	Tlr7 protein OS=Mus musculus GN=Tlr7 PE=2 SV=1	19.1429	17	18	17	1050	121.759	7.02
Q9D1D4	Tmed10	Transmembrane emp24 domain-containing protein 10 OS=Mus musculus GN=Tmed10 PE=1 SV=1	22.3744	5	8	5	219	24.895	6.7
Q8VD00	Tmem97	Sigma intracellular receptor 2 OS=Mus musculus GN=Tmem97 PE=1 SV=1	8.52273	1	2	1	176	20.797	9.28
P41274	Tnfsf9	Tumor necrosis factor ligand superfamily member 9 OS=Mus musculus GN=Tnfsf9 PE=3 SV=1	2.91262	1	1	1	309	33.832	5.78
Q58E70	Tpm3	Tpm3 protein OS=Mus musculus GN=Tpm3 PE=2 SV=1	34.2742	9	10	8	248	29.003	4.78
Q3U2Q4	Trem2	Uncharacterized protein OS=Mus musculus GN=Trem2 PE=2 SV=1	6.4257	1	1	1	249	27.317	6.77
Q9WTR1	Trpv2	Transient receptor potential cation channel subfamily V member 2 OS=Mus musculus GN=Trpv2 PE=1 SV=2	20.2381	11	12	11	756	85.91	6.99
Q3TH73	Ttyh2	Protein tweety homolog 2 OS=Mus musculus GN=Ttyh2 PE=1 SV=1	12.594	5	6	5	532	58.969	6.07
Q6P5F7	Ttyh3	Protein tweety homolog 3 OS=Mus musculus GN=Ttyh3 PE=1 SV=1	2.67176	1	1	1	524	57.677	5.85
Q7TMM9	Tubb2a	Tubulin beta-2A chain OS=Mus musculus GN=Tubb2a PE=1 SV=1	48.764	15	34	1	445	49.875	4.89
P68372	Tubb4b	Tubulin beta-4B chain OS=Mus musculus GN=Tubb4b PE=1 SV=1	61.573	19	41	2	445	49.799	4.89
P99024	Tubb5	Tubulin beta-5 chain OS=Mus musculus GN=Tubb5 PE=1 SV=1	67.7928	20	45	4	444	49.639	4.89
Q922F4	Tubb6	Tubulin beta-6 chain OS=Mus musculus GN=Tubb6 PE=1 SV=1	39.5973	13	20	6	447	50.058	4.89
Q91YR1	Twf1	Twinfilin-1 OS=Mus musculus GN=Twf1 PE=1 SV=2	4	2	2	2	350	40.054	6.67
A0A0G2JGL0	Ube2d3	Ubiquitin-conjugating enzyme E2 D3 OS=Mus musculus GN=Ube2d3 PE=1 SV=1	12.1622	1	1	1	148	16.774	7.3
Q91X17	Umod	Uromodulin OS=Mus musculus GN=Umod PE=1 SV=1	2.64798	2	4	2	642	70.798	4.88
Q9JMA1	Usp14	Ubiquitin carboxyl-terminal hydrolase 14 OS=Mus musculus GN=Usp14 PE=1 SV=3	15.213	7	7	7	493	55.966	5.24
P63024	Vamp3	Vesicle-associated membrane protein 3 OS=Mus musculus GN=Vamp3 PE=1 SV=1	15.534	1	1	1	103	11.473	8.5
Q9WV55	Vapa	Vesicle-associated membrane protein-associated protein A OS=Mus musculus GN=Vapa PE=1 SV=2	22.49	6	11	5	249	27.837	8.4
Q9CZT5	Vasn	Vasorin OS=Mus musculus GN=Vasn PE=2 SV=2	1.04012	1	1	1	673	72.216	7.08
P70460	Vasp	Vasodilator-stimulated phosphoprotein OS=Mus musculus GN=Vasp PE=1 SV=4	8.8	3	3	3	375	39.642	8.53
Q64727	Vcl	Vinculin OS=Mus musculus GN=Vcl PE=1 SV=4	3.2833	2	2	2	1066	116.644	6
Q60932	Vdac1	Voltage-dependent anion-selective channel protein 1 OS=Mus musculus GN=Vdac1 PE=1 SV=3	56.0811	11	21	10	296	32.331	8.43
P20152	Vim	Vimentin OS=Mus musculus GN=Vim PE=1 SV=3	65.2361	33	60	3	466	53.655	5.12
Q9D1C8	Vps28	Vacuolar protein sorting-associated protein 28 homolog OS=Mus musculus GN=Vps28 PE=1 SV=1	21.7195	3	3	3	221	25.436	5.54
B9EKB3	Wwp1	E3 ubiquitin-protein ligase OS=Mus musculus GN=Wwp1 PE=2 SV=1	1.30719	1	1	1	918	104.642	6.38
E3VX19	Xpr1	Xenotropic and polytropic retrovirus receptor 1 (Fragment) OS=Mus musculus GN=Xpr1 PE=2 SV=1	2.15517	2	2	2	696	81.757	8.32
Q9CQW1	Ykt6	Synaptobrevin homolog YKT6 OS=Mus musculus GN=Ykt6 PE=1 SV=1	15.1515	2	2	2	198	22.3	6.35
D3Z5I1	Zc3hav1	Zinc finger CCCH-type antiviral protein 1 OS=Mus musculus GN=Zc3hav1 PE=1 SV=1	0.903614	1	1	1	996	112.461	8.07

## Sheet: MV-DEX 2
Accession	Gene Name	Description (List of plasma membrane proteins identified by LC-MS/MS )	Coverage	# Peptides	# PSMs	# Unique Peptides	# AAs	MW [kDa]	calc. pI
P41233	Abca1	ATP-binding cassette sub-family A member 1 OS=Mus musculus GN=Abca1 PE=1 SV=4	1.81336	4	4	4	2261	253.749	6.81
Q8R420	Abca3	ATP-binding cassette sub-family A member 3 OS=Mus musculus GN=Abca3 PE=1 SV=3	4.92958	6	6	6	1704	191.847	7.17
J3QNY6	Abcb11	Bile salt export pump OS=Mus musculus GN=Abcb11 PE=1 SV=1	1.2869	1	2	1	1321	146.65	7.46
B2RUR3	Abcb1b	ATP-binding cassette, sub-family B (MDR/TAP), member 1B OS=Mus musculus GN=Abcb1b PE=1 SV=1	11.5204	10	10	10	1276	140.905	8.34
O35379	Abcc1	Multidrug resistance-associated protein 1 OS=Mus musculus GN=Abcc1 PE=1 SV=1	5.75916	7	8	7	1528	171.075	7.36
B9EKC2	Abcc4	ATP-binding cassette, sub-family C (CFTR/MRP), member 4 OS=Mus musculus GN=Abcc4 PE=2 SV=1	4.07547	4	4	4	1325	148.824	8.28
Q64343	Abcg1	ATP-binding cassette sub-family G member 1 OS=Mus musculus GN=Abcg1 PE=1 SV=1	1.65165	1	1	1	666	73.985	7.06
Q99LR1	Abhd12	Monoacylglycerol lipase ABHD12 OS=Mus musculus GN=Abhd12 PE=1 SV=2	18.3417	4	4	4	398	45.241	8.72
Q5SSL4	Abr	Active breakpoint cluster region-related protein OS=Mus musculus GN=Abr PE=1 SV=1	8.0326	5	5	5	859	97.605	6.58
Q3V117	Acly	ATP-citrate synthase OS=Mus musculus GN=Acly PE=1 SV=1	8.99183	6	6	6	1101	120.718	7.44
D3Z041	Acsl1	Long-chain-fatty-acid--CoA ligase 1 OS=Mus musculus GN=Acsl1 PE=1 SV=1	13.877	9	10	8	699	77.984	7.47
Q7TPR4	Actn1	Alpha-actinin-1 OS=Mus musculus GN=Actn1 PE=1 SV=1	22.3094	16	19	8	892	103.004	5.38
B2RRI1	Adam17	Adam17 protein OS=Mus musculus GN=Adam17 PE=2 SV=1	5.68319	4	4	4	827	93.029	5.87
A0A140LHU0	Adam9	Disintegrin and metalloproteinase domain-containing protein 9 OS=Mus musculus GN=Adam9 PE=1 SV=1	5.44612	3	3	3	863	93.629	7.62
Q3UU15	Adcy7	Uncharacterized protein OS=Mus musculus GN=Adcy7 PE=2 SV=1	6.66667	5	5	5	1140	127.001	7.9
O88845	Akap10	A-kinase anchor protein 10, mitochondrial OS=Mus musculus GN=Akap10 PE=1 SV=3	2.26586	1	1	1	662	73.586	6.79
Q3UJW9	Akr1a1	Uncharacterized protein OS=Mus musculus GN=Akr1a1 PE=2 SV=1	12.6154	4	4	4	325	36.592	7.39
P31750	Akt1	RAC-alpha serine/threonine-protein kinase OS=Mus musculus GN=Akt1 PE=1 SV=2	3.33333	2	2	2	480	55.672	5.9
Q61490	Alcam	CD166 antigen OS=Mus musculus GN=Alcam PE=1 SV=3	24.1852	12	22	12	583	65.051	6.15
Q3TG52	Aldh9a1	Uncharacterized protein OS=Mus musculus GN=Aldh9a1 PE=2 SV=1	15.8301	6	7	6	518	55.837	7.46
Q3U007	Amfr	Uncharacterized protein OS=Mus musculus GN=Amfr PE=2 SV=1	1.08865	1	1	1	643	73.058	6.46
Q6P9J9	Ano6	Anoctamin-6 OS=Mus musculus GN=Ano6 PE=1 SV=1	9.65971	8	11	8	911	106.186	6.76
P97449	Anpep	Aminopeptidase N OS=Mus musculus GN=Anpep PE=1 SV=4	52.4845	41	251	41	966	109.582	5.9
Q4FK88	Anxa1	Annexin OS=Mus musculus GN=Anxa1 PE=2 SV=1	73.9884	28	108	1	346	38.71	7.72
P07356	Anxa2	Annexin A2 OS=Mus musculus GN=Anxa2 PE=1 SV=2	77.2861	27	133	27	339	38.652	7.69
O35639	Anxa3	Annexin A3 OS=Mus musculus GN=Anxa3 PE=1 SV=4	61.9195	17	37	16	323	36.362	5.76
P97429	Anxa4	Annexin A4 OS=Mus musculus GN=Anxa4 PE=1 SV=4	75.2351	23	136	22	319	35.893	5.57
P48036	Anxa5	Annexin A5 OS=Mus musculus GN=Anxa5 PE=1 SV=1	79.9373	25	167	25	319	35.73	4.96
P14824	Anxa6	Annexin A6 OS=Mus musculus GN=Anxa6 PE=1 SV=3	41.0104	26	44	25	673	75.837	5.5
A0A2C9F2D2	Anxa7	Annexin A7 OS=Mus musculus GN=Anxa7 PE=4 SV=1	31.9588	15	24	15	485	52.237	5.52
P17426	Ap2a1	AP-2 complex subunit alpha-1 OS=Mus musculus GN=Ap2a1 PE=1 SV=1	14.0225	11	11	6	977	107.596	7.03
Q69ZW4	Ap2a2	MKIAA0899 protein (Fragment) OS=Mus musculus GN=Ap2a2 PE=2 SV=1	12.8232	8	8	3	967	107.275	8.29
Q5SWR1	Ap2b1	AP complex subunit beta OS=Mus musculus GN=Ap2b1 PE=2 SV=1	17.245	13	16	9	951	105.655	5.34
Q6A0C9	Ap2m1	MKIAA0109 protein (Fragment) OS=Mus musculus GN=Ap2m1 PE=2 SV=1	18.3486	7	7	7	436	49.601	9.54
B1AYC9	Apbb1ip	Amyloid beta (A4) protein-binding, family B, member 1 interacting protein OS=Mus musculus GN=Apbb1ip PE=1 SV=1	2.83582	2	2	2	670	74.272	5.35
Q8BVF7	Aph1a	Gamma-secretase subunit APH-1A OS=Mus musculus GN=Aph1a PE=1 SV=2	5.28302	1	2	1	265	28.967	7.9
Q3TXU4	Apoe	Apolipoprotein E, isoform CRA_h OS=Mus musculus GN=Apoe PE=1 SV=1	2.89389	1	1	1	311	35.844	5.68
P12023	App	Amyloid-beta A4 protein OS=Mus musculus GN=App PE=1 SV=3	1.55844	1	1	1	770	86.667	4.79
Q4LDD4	Arap1	Arf-GAP with Rho-GAP domain, ANK repeat and PH domain-containing protein 1 OS=Mus musculus GN=Arap1 PE=1 SV=2	3.78788	3	3	3	1452	162.174	6.18
Q9DD04	Arf4	Uncharacterized protein OS=Mus musculus GN=Arf4 PE=2 SV=1	46.9613	5	10	2	181	20.465	6.01
Q3U0D7	Arf6	Uncharacterized protein OS=Mus musculus GN=Arf6 PE=1 SV=1	24	3	3	3	175	20.069	8.95
Q91Z04	Arhgap1	Arhgap1 protein (Fragment) OS=Mus musculus GN=Arhgap1 PE=2 SV=1	15.9574	2	2	2	188	21.269	5.49
Q6Y5D8	Arhgap10	Rho GTPase-activating protein 10 OS=Mus musculus GN=Arhgap10 PE=1 SV=2	1.65394	1	1	1	786	89.309	7.18
Q99PT1	Arhgdia	Rho GDP-dissociation inhibitor 1 OS=Mus musculus GN=Arhgdia PE=1 SV=3	8.33333	1	1	1	204	23.393	5.2
Q60875	Arhgef2	Rho guanine nucleotide exchange factor 2 OS=Mus musculus GN=Arhgef2 PE=1 SV=4	8.22335	6	6	6	985	111.905	7.25
Q9CVB6	Arpc2	Actin-related protein 2/3 complex subunit 2 OS=Mus musculus GN=Arpc2 PE=1 SV=3	30	9	12	9	300	34.336	7.36
J3QNU6	Arrb1	Beta-arrestin-1 OS=Mus musculus GN=Arrb1 PE=1 SV=1	2.38663	1	1	1	419	47.077	6.55
Q8BSY0	Asph	Aspartyl/asparaginyl beta-hydroxylase OS=Mus musculus GN=Asph PE=1 SV=1	27.1255	15	19	15	741	82.991	5.08
Q8VBT9	Aspscr1	Tether containing UBX domain for GLUT4 OS=Mus musculus GN=Aspscr1 PE=1 SV=1	2.90909	1	1	1	550	59.759	6.96
Q9D5T0	Atad1	ATPase family AAA domain-containing protein 1 OS=Mus musculus GN=Atad1 PE=1 SV=1	15.5125	4	5	4	361	40.718	6.9
F6Q8D3	Atp11c	Phospholipid-transporting ATPase OS=Mus musculus GN=Atp11c PE=1 SV=1	1.50576	1	1	1	1129	129.029	7.3
Q8VDN2	Atp1a1	Sodium/potassium-transporting ATPase subunit alpha-1 OS=Mus musculus GN=Atp1a1 PE=1 SV=1	45.259	41	95	25	1023	112.91	5.45
Q6ZQ49	Atp1a2	Sodium/potassium-transporting ATPase subunit alpha (Fragment) OS=Mus musculus GN=Atp1a2 PE=2 SV=1	24.1683	19	40	2	1022	112.22	5.6
Q8VCE0	Atp1a3	Sodium/potassium-transporting ATPase subunit alpha OS=Mus musculus GN=Atp1a3 PE=1 SV=1	31.529	27	50	12	1053	115.894	5.64
P97370	Atp1b3	Sodium/potassium-transporting ATPase subunit beta-3 OS=Mus musculus GN=Atp1b3 PE=1 SV=1	42.8058	9	24	9	278	31.755	8.51
Q5DTI2	Atp2a2	ATPase, Ca++ transporting, cardiac muscle, slow twitch 2, isoform CRA_b (Fragment) OS=Mus musculus GN=Atp2a2 PE=2 SV=1	26.2959	23	30	19	1061	116.525	5.5
G5E829	Atp2b1	Plasma membrane calcium-transporting ATPase 1 OS=Mus musculus GN=Atp2b1 PE=1 SV=1	27.0492	25	45	15	1220	134.662	5.91
D1FNM9	Atp2b4	Calcium-transporting ATPase OS=Mus musculus GN=Atp2b4 PE=2 SV=1	17.0124	15	27	5	1205	132.97	6.13
Q03265	Atp5a1	ATP synthase subunit alpha, mitochondrial OS=Mus musculus GN=Atp5a1 PE=1 SV=1	49.5479	22	75	22	553	59.716	9.19
P56480	Atp5b	ATP synthase subunit beta, mitochondrial OS=Mus musculus GN=Atp5b PE=1 SV=2	58.6011	20	43	20	529	56.265	5.34
Q9DB20	Atp5o	ATP synthase subunit O, mitochondrial OS=Mus musculus GN=Atp5o PE=1 SV=1	59.6244	10	22	10	213	23.349	9.99
Q9CYN9	Atp6ap2	Renin receptor OS=Mus musculus GN=Atp6ap2 PE=1 SV=2	21.7143	5	7	5	350	39.067	5.54
Q9Z1G4	Atp6v0a1	V-type proton ATPase 116 kDa subunit a isoform 1 OS=Mus musculus GN=Atp6v0a1 PE=1 SV=3	20.8582	14	21	14	839	96.404	6.76
P15920	Atp6v0a2	V-type proton ATPase 116 kDa subunit a isoform 2 OS=Mus musculus GN=Atp6v0a2 PE=1 SV=2	1.51869	1	1	1	856	98.081	6.64
P51863	Atp6v0d1	V-type proton ATPase subunit d 1 OS=Mus musculus GN=Atp6v0d1 PE=1 SV=2	50.4274	12	24	12	351	40.275	5
Q80SY3	Atp6v0d2	V-type proton ATPase subunit d 2 OS=Mus musculus GN=Atp6v0d2 PE=2 SV=2	30	8	9	8	350	40.467	5.25
P50516	Atp6v1a	V-type proton ATPase catalytic subunit A OS=Mus musculus GN=Atp6v1a PE=1 SV=2	55.2674	27	40	27	617	68.283	5.58
A0A1S6GWG6	Atp6v1b2	Uncharacterized protein OS=Mus musculus GN=Atp6v1b2 PE=2 SV=1	51.1111	19	35	19	540	59.241	6.09
Q3TG21	Atp6v1c1	V-type proton ATPase subunit C OS=Mus musculus GN=Atp6v1c1 PE=2 SV=1	40.0524	14	19	14	382	43.788	7.83
P50518	Atp6v1e1	V-type proton ATPase subunit E 1 OS=Mus musculus GN=Atp6v1e1 PE=1 SV=2	41.1504	9	13	9	226	26.141	8.43
Q9CR51	Atp6v1g1	V-type proton ATPase subunit G 1 OS=Mus musculus GN=Atp6v1g1 PE=1 SV=3	56.7797	4	6	4	118	13.716	7.97
A2AG68	Atp7a	Copper-transporting ATPase 1 OS=Mus musculus GN=Atp7a PE=1 SV=1	3.6193	4	4	4	1492	161.926	6.62
Q5DTG0	Atp8a1	Phospholipid-transporting ATPase (Fragment) OS=Mus musculus GN=Atp8a1 PE=2 SV=1	3.68201	3	3	3	1195	134.591	7.05
P01887	B2m	Beta-2-microglobulin OS=Mus musculus GN=B2m PE=1 SV=2	59.6639	4	11	4	119	13.77	8.44
Q3U478	B4galt1	UDP-Gal:betaGlcNAc beta 1,4-galactosyltransferase, polypeptide 1, isoform CRA_b OS=Mus musculus GN=B4galt1 PE=2 SV=1	7.5188	3	4	3	399	44.383	9.38
Q8BKX1	Baiap2	Brain-specific angiogenesis inhibitor 1-associated protein 2 OS=Mus musculus GN=Baiap2 PE=1 SV=2	2.61682	1	1	1	535	59.2	9.04
Q91XV3	Basp1	Brain acid soluble protein 1 OS=Mus musculus GN=Basp1 PE=1 SV=3	11.9469	2	2	2	226	22.074	4.51
Q3U9U5	Bcap31	Uncharacterized protein OS=Mus musculus GN=Bcap31 PE=2 SV=1	21.2245	4	8	4	245	27.969	8.43
E9PZC3	Blvrb	Flavin reductase (NADPH) OS=Mus musculus GN=Blvrb PE=1 SV=1	3.64372	1	1	1	247	26.631	7.01
O35607	Bmpr2	Bone morphogenetic protein receptor type-2 OS=Mus musculus GN=Bmpr2 PE=1 SV=1	1.05973	1	1	1	1038	114.948	6.23
P18572	Bsg	Basigin OS=Mus musculus GN=Bsg PE=1 SV=2	20.5656	6	14	6	389	42.418	5.85
Q64277	Bst1	ADP-ribosyl cyclase/cyclic ADP-ribose hydrolase 2 OS=Mus musculus GN=Bst1 PE=1 SV=1	25.7235	5	6	5	311	34.594	5.8
Q8R2Q8	Bst2	Bone marrow stromal antigen 2 OS=Mus musculus GN=Bst2 PE=1 SV=1	5.23256	1	1	1	172	19.14	7.34
P35991	Btk	Tyrosine-protein kinase BTK OS=Mus musculus GN=Btk PE=1 SV=4	2.27618	1	1	1	659	76.388	7.9
Q8R5L1	C1qbp	Complement component 1 Q subcomponent-binding protein, mitochondrial OS=Mus musculus GN=C1qbp PE=1 SV=1	32.2581	4	6	4	279	31.006	4.87
E9PYN1	Cadm1	Cell adhesion molecule 1 OS=Mus musculus GN=Cadm1 PE=1 SV=1	24.0506	5	7	5	474	51.656	4.87
P0DP28	Calm3	Calmodulin-3 OS=Mus musculus GN=Calm3 PE=1 SV=1	48.9933	6	7	6	149	16.827	4.22
P14211	Calr	Calreticulin OS=Mus musculus GN=Calr PE=1 SV=1	50.2404	14	20	14	416	47.965	4.49
A0A0G2JGS4	Camk2d	Calcium/calmodulin-dependent protein kinase type II subunit delta OS=Mus musculus GN=Camk2d PE=1 SV=1	5.4409	3	3	1	533	59.965	7.27
P40124	Cap1	Adenylyl cyclase-associated protein 1 OS=Mus musculus GN=Cap1 PE=1 SV=4	24.6835	8	11	8	474	51.532	7.52
O08529	Capn2	Calpain-2 catalytic subunit OS=Mus musculus GN=Capn2 PE=1 SV=4	1.71429	1	2	1	700	79.822	4.96
O88456	Capns1	Calpain small subunit 1 OS=Mus musculus GN=Capns1 PE=1 SV=1	2.60223	1	1	1	269	28.445	5.63
A0A087WQT6	Casp8	Caspase-8 OS=Mus musculus GN=Casp8 PE=1 SV=1	2	1	1	1	500	57.784	5.21
P24270	Cat	Catalase OS=Mus musculus GN=Cat PE=1 SV=4	20.4934	8	8	8	527	59.758	7.88
Q3V125	Ccdc110	Coiled-coil domain-containing protein 110 OS=Mus musculus GN=Ccdc110 PE=1 SV=1	1.06132	1	1	1	848	96.296	6.96
Q8BGU5	Ccny	Cyclin-Y OS=Mus musculus GN=Ccny PE=1 SV=1	13.4897	3	5	3	341	39.37	7.2
Q3U4U6	Cct3	T-complex protein 1 subunit gamma OS=Mus musculus GN=Cct3 PE=1 SV=1	33.7615	14	17	14	545	60.591	6.7
Q3U6A3	Cd14	Monocyte differentiation antigen CD14 OS=Mus musculus GN=Cd14 PE=2 SV=1	38.7978	12	26	12	366	39.145	5.21
Q3U0U7	Cd180	Uncharacterized protein OS=Mus musculus GN=Cd180 PE=2 SV=1	28.2905	14	24	14	661	74.16	5.87
Q6XJV4	Cd200r4	Cell surface glycoprotein CD200 receptor 4 OS=Mus musculus GN=Cd200r4 PE=1 SV=1	11.4815	2	3	1	270	29.606	7.14
Q8BTP3	Cd200r5	Cell surface glycoprotein CD200 receptor 5 OS=Mus musculus GN=Cd200r5 PE=2 SV=1	11.1111	2	3	1	270	29.509	7.62
Q8VE98	Cd276	CD276 antigen OS=Mus musculus GN=Cd276 PE=1 SV=1	3.16456	1	1	1	316	33.98	4.82
P31041	Cd28	T-cell-specific surface glycoprotein CD28 OS=Mus musculus GN=Cd28 PE=1 SV=2	11.9266	2	2	2	218	25.227	8.53
B2RRE8	Cd2ap	CD2-associated protein OS=Mus musculus GN=Cd2ap PE=2 SV=1	14.7567	6	6	6	637	70.389	6.38
Q6SJQ0	Cd300a	CMRF35-like molecule 8 OS=Mus musculus GN=Cd300a PE=1 SV=2	2.83019	1	1	1	318	35.607	5.64
Q3TA14	Cd36	Uncharacterized protein OS=Mus musculus GN=Cd36 PE=2 SV=1	33.2627	12	37	12	472	52.664	8.35
Q3U429	Cd37	Tetraspanin OS=Mus musculus GN=Cd37 PE=1 SV=1	8.91089	3	3	3	303	34.236	8.05
A2APM2	Cd44	CD44 antigen OS=Mus musculus GN=Cd44 PE=1 SV=1	10.2564	8	24	8	780	85.786	5.02
E5Q371	Cd47	Integrin-associated protein OS=Mus musculus GN=Cd47 PE=2 SV=1	8.91089	2	4	2	303	33.062	8.63
Q18PH8	Cd48	CD48 OS=Mus musculus GN=Cd48 PE=2 SV=1	11.25	2	2	2	240	27.367	7.4
Q8BT06	Cd63	Tetraspanin OS=Mus musculus GN=Cd63 PE=2 SV=1	7.22892	2	16	2	249	26.766	7.37
A0A0R4J1C8	Cd68	Macrosialin OS=Mus musculus GN=Cd68 PE=1 SV=1	16.4179	4	27	4	335	35.904	9.33
Q3U4Q8	Cd74	CD74 antigen (Invariant polypeptide of major histocompatibility complex, class II antigen-associated), isoform CRA_f OS=Mus musculus GN=Cd74 PE=2 SV=1	7.52688	2	2	2	279	31.537	8.34
Q3U4B5	Cd80	Cd80 protein OS=Mus musculus GN=Cd80 PE=2 SV=1	2.9316	1	1	1	307	34.724	7.59
P35762	Cd81	CD81 antigen OS=Mus musculus GN=Cd81 PE=1 SV=2	19.0678	2	2	2	236	25.797	5.83
A0A0R4J0K5	Cd84	SLAM family member 5 OS=Mus musculus GN=Cd84 PE=1 SV=1	13.9818	4	6	4	329	37.321	7.97
P40240	Cd9	CD9 antigen OS=Mus musculus GN=Cd9 PE=1 SV=2	26.5487	4	16	4	226	25.241	7.23
P60766	Cdc42	Cell division control protein 42 homolog OS=Mus musculus GN=Cdc42 PE=1 SV=2	32.4607	5	15	5	191	21.245	6.55
Q8VDP6	Cdipt	CDP-diacylglycerol--inositol 3-phosphatidyltransferase OS=Mus musculus GN=Cdipt PE=1 SV=1	16.4319	3	3	3	213	23.583	8.27
Q543F6	Cdk5	Cyclin-dependent kinase 5, isoform CRA_c OS=Mus musculus GN=Cdk5 PE=1 SV=1	5.47945	2	2	1	292	33.267	7.66
E9Q8I0	Cfh	Complement factor H OS=Mus musculus GN=Cfh PE=1 SV=1	1.4377	1	1	1	1252	141.179	7.11
P18760	Cfl1	Cofilin-1 OS=Mus musculus GN=Cfl1 PE=1 SV=3	59.6386	10	18	9	166	18.548	8.09
P61022	Chp1	Calcineurin B homologous protein 1 OS=Mus musculus GN=Chp1 PE=1 SV=2	30.7692	5	5	5	195	22.418	5.1
Q8BMK4	Ckap4	Cytoskeleton-associated protein 4 OS=Mus musculus GN=Ckap4 PE=1 SV=2	27.8261	14	16	14	575	63.654	5.64
Q3TF45	Clcn3	Chloride channel protein OS=Mus musculus GN=Clcn3 PE=1 SV=1	2.77136	1	1	1	866	96.565	6.15
B1ATV0	Clcn5	Chloride channel protein OS=Mus musculus GN=Clcn5 PE=1 SV=1	1.83824	2	2	2	816	90.647	6.54
A0A0R4J0T2	Clec12a	C-type lectin domain family 12 member A OS=Mus musculus GN=Clec12a PE=1 SV=1	6.74157	3	3	3	267	30.677	7.77
Q9R007	Clec5a	C-type lectin domain family 5 member A OS=Mus musculus GN=Clec5a PE=1 SV=2	23.6842	4	5	4	190	21.681	6.52
Q9Z1Q5	Clic1	Chloride intracellular channel protein 1 OS=Mus musculus GN=Clic1 PE=1 SV=3	63.0705	11	11	11	241	26.996	5.17
Q9QYB1	Clic4	Chloride intracellular channel protein 4 OS=Mus musculus GN=Clic4 PE=1 SV=3	38.7352	6	8	6	253	28.711	5.59
Q61124	Cln3	Battenin OS=Mus musculus GN=Cln3 PE=1 SV=2	2.51142	1	1	1	438	47.627	5.44
Q8VBZ3	Clptm1	Cleft lip and palate transmembrane protein 1 homolog OS=Mus musculus GN=Clptm1 PE=1 SV=1	3.76506	2	2	2	664	75.243	6.3
Q3THU7	Clta	Clathrin light chain OS=Mus musculus GN=Clta PE=2 SV=1	16.055	3	3	3	218	23.549	4.46
Q5SXR6	Cltc	Clathrin heavy chain OS=Mus musculus GN=Cltc PE=1 SV=1	51.6974	64	121	64	1679	191.864	5.69
Q3TWN3	Cnnm2	Metal transporter CNNM2 OS=Mus musculus GN=Cnnm2 PE=1 SV=3	1.14286	1	1	1	875	96.643	6.21
Q69ZF7	Cnnm4	Metal transporter CNNM4 OS=Mus musculus GN=Cnnm4 PE=1 SV=2	1.03761	1	1	1	771	86.57	6.07
O88587	Comt	Catechol O-methyltransferase OS=Mus musculus GN=Comt PE=1 SV=2	27.9245	5	5	5	265	29.467	5.83
Q9JIF7	Copb1	Coatomer subunit beta OS=Mus musculus GN=Copb1 PE=1 SV=1	12.277	7	9	7	953	106.998	6
Q3U1N0	Coro1a	Coronin OS=Mus musculus GN=Coro1a PE=1 SV=1	33.1887	9	10	9	461	50.957	6.48
Q64735	Cr1l	Complement component receptor 1-like protein OS=Mus musculus GN=Cr1l PE=1 SV=1	8.48861	4	4	4	483	53.728	6.65
Q64010	Crk	Adapter molecule crk OS=Mus musculus GN=Crk PE=1 SV=1	5.59211	1	1	1	304	33.794	5.55
Q0P635	Csf1r	Colony stimulating factor 1 receptor OS=Mus musculus GN=Csf1r PE=1 SV=1	3.88946	3	3	3	977	109.11	6.21
E9Q8Z8	Ctnnd1	Catenin delta-1 OS=Mus musculus GN=Ctnnd1 PE=1 SV=1	5.79111	3	3	3	967	108.108	6.23
P10605	Ctsb	Cathepsin B OS=Mus musculus GN=Ctsb PE=1 SV=2	30.0885	8	17	8	339	37.256	5.91
A2A432	Cul4b	Cullin-4B OS=Mus musculus GN=Cul4b PE=1 SV=1	2.8866	2	2	2	970	110.63	8.37
G3X914	Cul5	Cullin-5 OS=Mus musculus GN=Cul5 PE=1 SV=1	1.16959	1	1	1	855	98.979	8.79
B3VQI8	Cyba	Cytochrome b-245 light chain OS=Mus musculus GN=Cyba PE=2 SV=1	26.0417	3	3	3	192	20.735	9.23
Q61093	Cybb	Cytochrome b-245 heavy chain OS=Mus musculus GN=Cybb PE=1 SV=1	44.0351	19	30	1	570	65.262	7.72
Q571J1	Cyth4	MFLJ00017 protein (Fragment) OS=Mus musculus GN=Cyth4 PE=2 SV=1	2.94118	1	1	1	408	46.833	7.08
A0A0R4J104	Dab2	Disabled homolog 2 OS=Mus musculus GN=Dab2 PE=1 SV=1	1.30548	1	1	1	766	82.162	5.97
Q91WC9	Daglb	Sn1-specific diacylglycerol lipase beta OS=Mus musculus GN=Daglb PE=1 SV=2	9.86547	5	7	5	669	73.857	6.73
Q62418	Dbnl	Drebrin-like protein OS=Mus musculus GN=Dbnl PE=1 SV=2	3.44037	1	1	1	436	48.67	4.92
D3Z0M9	Ddx23	DEAD (Asp-Glu-Ala-Asp) box polypeptide 23 OS=Mus musculus GN=Ddx23 PE=1 SV=1	1.4652	1	1	1	819	95.436	9.58
A6H8H2	Dennd4c	DENN domain-containing protein 4C OS=Mus musculus GN=Dennd4c PE=1 SV=1	2.51836	3	3	3	1906	211.324	6.4
E9Q9H0	Dlg1	Disks large homolog 1 OS=Mus musculus GN=Dlg1 PE=1 SV=1	0.986842	1	1	1	912	100.763	5.78
Q9JI71	Dll4	Delta-like protein 4 OS=Mus musculus GN=Dll4 PE=1 SV=2	1.16618	1	1	1	686	74.941	7.36
Q9D2G2	Dlst	Dihydrolipoyllysine-residue succinyltransferase component of 2-oxoglutarate dehydrogenase complex, mitochondrial OS=Mus musculus GN=Dlst PE=1 SV=1	13.4361	5	6	5	454	48.963	8.95
Q99M87	Dnaja3	DnaJ homolog subfamily A member 3, mitochondrial OS=Mus musculus GN=Dnaja3 PE=1 SV=1	16.25	7	8	7	480	52.41	9.22
Q921J3	Dnajc5	Dnajc5 protein OS=Mus musculus GN=Dnajc5 PE=2 SV=1	27.451	4	4	4	204	22.812	5.08
F8WIV5	Dnm2	Dynamin-2 OS=Mus musculus GN=Dnm2 PE=1 SV=2	13.4483	9	9	9	870	98.036	7.64
Q9QZK7	Dok3	Docking protein 3 OS=Mus musculus GN=Dok3 PE=1 SV=1	3.15315	1	1	1	444	47.997	7.02
B1AQF4	Dusp3	Dual-specificity protein phosphatase 3 OS=Mus musculus GN=Dusp3 PE=1 SV=1	28.5714	4	6	4	210	23.209	7.31
Q3TWG5	Dync1li1	Dynein cytoplasmic 1 light intermediate chain 1 OS=Mus musculus GN=Dync1li1 PE=1 SV=1	3.63289	1	2	1	523	56.579	6.42
Q8BL66	Eea1	Early endosome antigen 1 OS=Mus musculus GN=Eea1 PE=1 SV=2	1.63005	2	2	2	1411	160.817	5.77
Q3UA81	Eef1a1	Elongation factor 1-alpha OS=Mus musculus GN=Eef1a1 PE=2 SV=1	63.6364	19	123	19	462	50.081	9.13
A0A1D5RLL3	Efr3a	Protein EFR3 homolog A OS=Mus musculus GN=Efr3a PE=1 SV=1	20.4492	11	11	11	846	95.624	6.7
Q8K1X5	Ehd1	EH-domain containing 1 (Fragment) OS=Mus musculus GN=Ehd1 PE=2 SV=1	31.8345	12	14	11	556	62.923	7.75
Q1MWP9	Ehd4	EH-domain containing 4 (Fragment) OS=Mus musculus GN=Ehd4 PE=2 SV=1	25.7353	13	14	12	544	61.774	6.76
Q571D6	Elmo1	MKIAA0281 protein (Fragment) OS=Mus musculus GN=Elmo1 PE=2 SV=1	10.7962	7	9	5	741	85.565	6.33
Q8BFZ9	Erlin2	Erlin-2 OS=Mus musculus GN=Erlin2 PE=1 SV=1	23.2353	6	7	4	340	37.849	5.5
Q3TZZ7	Esyt2	Extended synaptotagmin-2 OS=Mus musculus GN=Esyt2 PE=1 SV=1	3.66864	2	2	2	845	94.081	7.75
Q69ZD1	Exoc4	MKIAA1699 protein (Fragment) OS=Mus musculus GN=Exoc4 PE=2 SV=1	3.07062	2	3	2	977	110.704	6.55
Q6P9N1	Fam126a	Hyccin OS=Mus musculus GN=Fam126a PE=1 SV=3	4.22265	1	1	1	521	57.285	7.88
Q3UW53	Fam129a	Protein Niban OS=Mus musculus GN=Fam129a PE=1 SV=2	10.3672	7	8	7	926	102.585	4.78
P19096	Fasn	Fatty acid synthase OS=Mus musculus GN=Fasn PE=1 SV=2	8.70607	15	16	15	2504	272.257	6.58
P20491	Fcer1g	High affinity immunoglobulin epsilon receptor subunit gamma OS=Mus musculus GN=Fcer1g PE=1 SV=1	25.5814	3	6	3	86	9.646	7.97
P26151	Fcgr1	High affinity immunoglobulin gamma Fc receptor I OS=Mus musculus GN=Fcgr1 PE=1 SV=1	5.94059	2	2	2	404	44.86	6.09
A0A0B4J1E6	Fcgr2b	Fc receptor, IgG, low affinity IIb OS=Mus musculus GN=Fcgr2b PE=1 SV=1	13.8235	4	5	2	340	37.767	6.73
P08508	Fcgr3	Low affinity immunoglobulin gamma Fc region receptor III OS=Mus musculus GN=Fcgr3 PE=1 SV=1	22.9885	5	7	3	261	30.017	9.29
A0A0B4J1G0	Fcgr4	Low affinity immunoglobulin gamma Fc region receptor IV OS=Mus musculus GN=Fcgr4 PE=1 SV=1	4.81928	1	2	1	249	28.38	8.09
Q3UMA4	Fermt2	Uncharacterized protein OS=Mus musculus GN=Fermt2 PE=2 SV=1	3.52941	2	2	2	680	77.439	6.15
P16879	Fes	Tyrosine-protein kinase Fes/Fps OS=Mus musculus GN=Fes PE=1 SV=2	2.79805	2	2	2	822	93.72	6.8
Q80ZL6	Fgf8	Fibroblast growth factor OS=Mus musculus GN=Fgf8 PE=2 SV=1	2.86885	1	1	1	244	27.578	10.35
B9EKP5	Flna	Filamin, alpha OS=Mus musculus GN=Flna PE=2 SV=1	12.5426	22	22	22	2639	280.297	6.01
Q3UEG9	Flot2	Uncharacterized protein OS=Mus musculus GN=Flot2 PE=2 SV=1	5.92105	3	4	3	456	50.224	5.33
A0A1W2P6X3	Fmnl1	Formin-like protein 1 OS=Mus musculus GN=Fmnl1 PE=1 SV=1	10.7273	8	9	8	1100	122.62	5.88
Q571F9	G3bp1	MKIAA4115 protein (Fragment) OS=Mus musculus GN=G3bp1 PE=2 SV=1	10.495	4	4	4	505	56.121	6.46
Q00612	G6pdx	Glucose-6-phosphate 1-dehydrogenase X OS=Mus musculus GN=G6pdx PE=1 SV=3	17.6699	7	7	7	515	59.225	6.49
A0A1S6GWH0	Gabarap	Gamma-aminobutyric acid receptor associated protein, isoform CRA_c OS=Mus musculus GN=Gabarap PE=2 SV=1	6.74847	1	1	1	163	18.671	9.51
A0A0A0MQF6	Gapdh	Glyceraldehyde-3-phosphate dehydrogenase OS=Mus musculus GN=Gapdh PE=1 SV=1	67.4095	16	125	14	359	38.629	8.97
Q9JL56	Gde1	Glycerophosphodiester phosphodiesterase 1 OS=Mus musculus GN=Gde1 PE=1 SV=1	4.53172	1	1	1	331	37.605	6.9
Q61543	Glg1	Golgi apparatus protein 1 OS=Mus musculus GN=Glg1 PE=1 SV=1	22.5532	18	23	18	1175	133.646	6.84
P27601	Gna13	Guanine nucleotide-binding protein subunit alpha-13 OS=Mus musculus GN=Gna13 PE=1 SV=1	45.3581	15	21	13	377	44.027	8.21
P08752	Gnai2	Guanine nucleotide-binding protein G(i) subunit alpha-2 OS=Mus musculus GN=Gnai2 PE=1 SV=5	56.0563	17	79	10	355	40.463	5.45
Q9DC51	Gnai3	Guanine nucleotide-binding protein G(k) subunit alpha OS=Mus musculus GN=Gnai3 PE=1 SV=3	56.2147	15	57	8	354	40.512	5.69
P21279	Gnaq	Guanine nucleotide-binding protein G(q) subunit alpha OS=Mus musculus GN=Gnaq PE=1 SV=4	48.1894	14	16	13	359	42.131	5.68
Q6R0H7	Gnas	Guanine nucleotide-binding protein G(s) subunit alpha isoforms XLas OS=Mus musculus GN=Gnas PE=1 SV=1	14.7396	12	15	11	1133	121.429	4.81
Q3TQ70	Gnb1	Beta1 subnuit of GTP-binding protein OS=Mus musculus GN=Gnb1 PE=1 SV=1	50.8824	15	32	9	340	37.353	6
P62880	Gnb2	Guanine nucleotide-binding protein G(I)/G(S)/G(T) subunit beta-2 OS=Mus musculus GN=Gnb2 PE=1 SV=3	47.3529	14	31	8	340	37.307	6
A0A0N4SW28	Gng12	Guanine nucleotide-binding protein subunit gamma OS=Mus musculus GN=Gng12 PE=1 SV=1	49.3976	3	6	3	83	9.176	9.25
P63213	Gng2	Guanine nucleotide-binding protein G(I)/G(S)/G(O) subunit gamma-2 OS=Mus musculus GN=Gng2 PE=1 SV=2	52.1127	3	6	3	71	7.845	7.99
P50153	Gng4	Guanine nucleotide-binding protein G(I)/G(S)/G(O) subunit gamma-4 OS=Mus musculus GN=Gng4 PE=1 SV=1	22.6667	1	1	1	75	8.399	7.08
P05202	Got2	Aspartate aminotransferase, mitochondrial OS=Mus musculus GN=Got2 PE=1 SV=1	49.7674	16	17	16	430	47.381	9
Q9WTK3	Gpaa1	Glycosylphosphatidylinositol anchor attachment 1 protein OS=Mus musculus GN=Gpaa1 PE=1 SV=3	5.31401	3	3	3	621	67.905	8.4
Q9D1N2	Gpihbp1	Glycosylphosphatidylinositol-anchored high density lipoprotein-binding protein 1 OS=Mus musculus GN=Gpihbp1 PE=1 SV=1	8.33333	1	1	1	228	24.55	4.97
Q3TAV1	Gpnmb	Uncharacterized protein OS=Mus musculus GN=Gpnmb PE=2 SV=1	22.8223	9	26	9	574	63.577	7.77
A0A0R4J100	Gpr84	G-protein-coupled receptor 84 OS=Mus musculus GN=Gpr84 PE=1 SV=1	3.28283	1	1	1	396	43.703	9.73
Q3U1Q4	Grb2	Uncharacterized protein OS=Mus musculus GN=Grb2 PE=2 SV=1	42.3963	8	9	8	217	25.223	6.07
Q861Q5	H13	H13 protein (Fragment) OS=Mus musculus GN=H13 PE=2 SV=1	16.7488	2	4	1	203	22.543	6.38
P01900	H2-D1	H-2 class I histocompatibility antigen, D-D alpha chain OS=Mus musculus GN=H2-D1 PE=1 SV=1	35.0685	11	19	7	365	41.084	6.65
A0A068BEQ2	H2-Ke6	H2-K region expressed gene 6, isoform CRA_a OS=Mus musculus GN=H2-Ke6 PE=2 SV=1	4.6332	1	1	1	259	26.571	6.92
P01897	H2-L	H-2 class I histocompatibility antigen, L-D alpha chain OS=Mus musculus GN=H2-L PE=1 SV=2	35.3591	10	16	7	362	40.685	6.25
Q4FZH9	H2-T23	H2-T23 protein OS=Mus musculus GN=H2-T23 PE=2 SV=1	8.26772	2	2	1	254	29.249	5.99
A0A087WQ04	Hck	Tyrosine-protein kinase OS=Mus musculus GN=Hck PE=1 SV=1	5.72519	3	3	1	524	59.092	7.24
P70349	Hint1	Histidine triad nucleotide-binding protein 1 OS=Mus musculus GN=Hint1 PE=1 SV=3	35.7143	3	3	3	126	13.768	6.87
P14901	Hmox1	Heme oxygenase 1 OS=Mus musculus GN=Hmox1 PE=1 SV=1	15.2249	2	3	2	289	32.908	6.54
O70252	Hmox2	Heme oxygenase 2 OS=Mus musculus GN=Hmox2 PE=1 SV=1	18.4127	5	5	5	315	35.716	5.87
Q8C5N9	Hsd17b7	3-keto-steroid reductase OS=Mus musculus GN=Hsd17b7 PE=1 SV=1	9.11602	2	3	2	362	39.988	7.03
Q80Y52	Hsp90aa1	Heat shock protein 90, alpha (Cytosolic), class A member 1 OS=Mus musculus GN=Hsp90aa1 PE=1 SV=2	25.1023	16	19	9	733	84.735	5.01
P11499	Hsp90ab1	Heat shock protein HSP 90-beta OS=Mus musculus GN=Hsp90ab1 PE=1 SV=3	42.4033	25	33	17	724	83.229	5.03
Q3UAD6	Hsp90b1	Heat shock protein 90kDa beta (Grp94), member 1 OS=Mus musculus GN=Hsp90b1 PE=1 SV=1	43.6409	28	53	27	802	92.418	4.82
P63038	Hspd1	60 kDa heat shock protein, mitochondrial OS=Mus musculus GN=Hspd1 PE=1 SV=1	62.6527	26	77	26	573	60.917	6.18
Q3UJR3	Htra2	Uncharacterized protein OS=Mus musculus GN=Htra2 PE=2 SV=1	6.11354	2	2	2	458	49.318	9.6
P13597	Icam1	Intercellular adhesion molecule 1 OS=Mus musculus GN=Icam1 PE=1 SV=1	11.3594	6	6	6	537	58.807	6.13
Q99J93	Ifitm2	Interferon-induced transmembrane protein 2 OS=Mus musculus GN=Ifitm2 PE=1 SV=1	16.6667	2	2	2	144	15.733	7.3
B7ZWC4	Igf2r	Insulin-like growth factor 2 receptor OS=Mus musculus GN=Igf2r PE=2 SV=1	3.74547	7	7	7	2483	273.687	5.72
G3UYZ1	Igsf8	Immunoglobulin superfamily member 8 OS=Mus musculus GN=Igsf8 PE=1 SV=1	42.8832	16	41	1	548	58.096	7.91
O88351	Ikbkb	Inhibitor of nuclear factor kappa-B kinase subunit beta OS=Mus musculus GN=Ikbkb PE=1 SV=1	2.11361	1	1	1	757	86.635	6.4
P22272	Il6ra	Interleukin-6 receptor subunit alpha OS=Mus musculus GN=Il6ra PE=2 SV=2	2.6087	1	1	1	460	50.423	6.73
O55222	Ilk	Integrin-linked protein kinase OS=Mus musculus GN=Ilk PE=1 SV=2	17.0354	5	5	5	452	51.34	8.07
Q9ES52	Inpp5d	Phosphatidylinositol 3,4,5-trisphosphate 5-phosphatase 1 OS=Mus musculus GN=Inpp5d PE=1 SV=2	5.70949	6	6	6	1191	133.458	7.8
M4TKR7	Insr	Tyrosine-protein kinase receptor OS=Mus musculus GN=Insr PE=2 SV=1	0.939306	1	1	1	1384	156.699	5.95
Q7TMY7	Ipo8	Importin-8 OS=Mus musculus GN=Ipo8 PE=1 SV=3	1.08911	1	1	1	1010	117.003	5.16
Q9JKF1	Iqgap1	Ras GTPase-activating-like protein IQGAP1 OS=Mus musculus GN=Iqgap1 PE=1 SV=2	43.0296	53	71	53	1657	188.624	6.48
Q571M5	Itch	MKIAA4011 protein (Fragment) OS=Mus musculus GN=Itch PE=2 SV=1	1.0274	1	1	1	876	100.183	6.19
Q00651	Itga4	Integrin alpha-4 OS=Mus musculus GN=Itga4 PE=1 SV=1	13.7632	10	18	10	1039	115.622	6.73
P11688	Itga5	Integrin alpha-5 OS=Mus musculus GN=Itga5 PE=1 SV=3	10.9212	9	13	9	1053	114.971	5.95
Q3U1U4	Itgam	Integrin alpha-M OS=Mus musculus GN=Itgam PE=1 SV=1	37.013	34	86	34	1232	135.859	8.21
A0A0F7IQ06	Itgav	Alpha v integrin OS=Mus musculus GN=Itgav PE=2 SV=1	5.74713	4	4	4	1044	115.205	5.68
Q6KAS4	Itgax	MFLJ00114 protein (Fragment) OS=Mus musculus GN=Itgax PE=2 SV=1	3.78788	4	4	4	1188	131.166	6.68
P09055	Itgb1	Integrin beta-1 OS=Mus musculus GN=Itgb1 PE=1 SV=1	31.4536	17	34	17	798	88.173	5.94
P11835	Itgb2	Integrin beta-2 OS=Mus musculus GN=Itgb2 PE=1 SV=2	48.6381	30	85	29	771	84.97	7.12
G5E8F8	Itgb5	Integrin beta OS=Mus musculus GN=Itgb5 PE=1 SV=1	5.02451	3	3	2	816	90.003	6.25
A6X935	Itih4	Inter alpha-trypsin inhibitor, heavy chain 4 OS=Mus musculus GN=Itih4 PE=1 SV=2	0.849257	1	1	1	942	104.594	6.4
O89051	Itm2b	Integral membrane protein 2B OS=Mus musculus GN=Itm2b PE=1 SV=1	4.88722	1	1	1	266	30.24	5.3
Q9Z329	Itpr2	Inositol 1,4,5-trisphosphate receptor type 2 OS=Mus musculus GN=Itpr2 PE=1 SV=4	0.296187	1	1	1	2701	307.278	6.44
P70227	Itpr3	Inositol 1,4,5-trisphosphate receptor type 3 OS=Mus musculus GN=Itpr3 PE=1 SV=3	0.749064	2	2	2	2670	304.08	6.54
Q60749	Khdrbs1	KH domain-containing, RNA-binding, signal transduction-associated protein 1 OS=Mus musculus GN=Khdrbs1 PE=1 SV=2	3.16027	1	1	1	443	48.34	8.72
P32883	Kras	GTPase KRas OS=Mus musculus GN=Kras PE=1 SV=1	41.2698	5	5	2	189	21.642	6.77
P04104	Krt1	Keratin, type II cytoskeletal 1 OS=Mus musculus GN=Krt1 PE=1 SV=4	4.86656	3	7	1	637	65.565	8.15
Q32P04	Krt5	Keratin 5 OS=Mus musculus GN=Krt5 PE=1 SV=2	4.48276	3	3	1	580	61.729	7.75
Q9DC13	Lamp1	Lysosomal membrane glycoprotein 1, isoform CRA_a OS=Mus musculus GN=Lamp1 PE=2 SV=1	15.4791	5	16	5	407	43.908	8.4
Q8C5K0	Lamp2	Lysosomal membrane glycoprotein 2, isoform CRA_a OS=Mus musculus GN=Lamp2 PE=2 SV=1	14.1827	6	22	6	416	45.768	8.03
Q9CQ22	Lamtor1	Ragulator complex protein LAMTOR1 OS=Mus musculus GN=Lamtor1 PE=1 SV=1	75.1553	8	12	8	161	17.738	5.15
Q9JHL0	Lat2	Linker for activation of T-cells family member 2 OS=Mus musculus GN=Lat2 PE=1 SV=1	6.40394	1	1	1	203	22.862	4.82
E9Q696	Lck	Tyrosine-protein kinase OS=Mus musculus GN=Lck PE=1 SV=1	5.38462	2	2	1	520	58.965	5.21
Q3TJX0	Lcp1	Uncharacterized protein OS=Mus musculus GN=Lcp1 PE=2 SV=1	57.2568	26	34	22	627	70.091	5.33
P35951	Ldlr	Low-density lipoprotein receptor OS=Mus musculus GN=Ldlr PE=1 SV=2	2.78422	1	1	1	862	94.885	5.02
Q64281	Lilrb4	Leukocyte immunoglobulin-like receptor subfamily B member 4 OS=Mus musculus GN=Lilrb4 PE=1 SV=1	17.3134	4	4	4	335	37.521	6.21
Q9D7B2	Lims1	LIM and senescent cell antigen-like-containing domain protein OS=Mus musculus GN=Lims1 PE=1 SV=2	3.0303	1	1	1	396	45.563	7.88
E9Q4M2	Lipe	Hormone-sensitive lipase OS=Mus musculus GN=Lipe PE=1 SV=1	1.58582	1	1	1	1072	117.208	6.83
Q8C129	Lnpep	Leucyl-cystinyl aminopeptidase OS=Mus musculus GN=Lnpep PE=1 SV=1	11.2195	12	13	12	1025	117.229	5.96
P11152	Lpl	Lipoprotein lipase OS=Mus musculus GN=Lpl PE=1 SV=3	16.8776	6	7	6	474	53.076	7.87
Q8R355	Lpxn	Lpxn protein OS=Mus musculus GN=Lpxn PE=2 SV=1	2.59067	1	1	1	386	43.431	6.33
A0A0R4J0I9	Lrp1	Low density lipoprotein receptor-related protein 1 OS=Mus musculus GN=Lrp1 PE=1 SV=1	17.3817	61	79	61	4545	504.441	5.36
A0A1S6GWI9	Lrpap1	Uncharacterized protein OS=Mus musculus GN=Lrpap1 PE=2 SV=1	21.9577	9	12	9	378	44.078	8.69
Q3U6Q5	Lyn	Tyrosine-protein kinase OS=Mus musculus GN=Lyn PE=2 SV=1	36.2525	14	18	12	491	56.249	6.57
A2ADH1	Magt1	Magnesium transporter protein 1 OS=Mus musculus GN=Magt1 PE=1 SV=1	2.71739	1	1	1	368	41.61	10.05
P31938	Map2k1	Dual specificity mitogen-activated protein kinase kinase 1 OS=Mus musculus GN=Map2k1 PE=1 SV=2	20.1018	5	5	5	393	43.446	6.7
P63085	Mapk1	Mitogen-activated protein kinase 1 OS=Mus musculus GN=Mapk1 PE=1 SV=3	9.21788	3	4	1	358	41.249	6.98
D3Z3G6	Mapk3	Mitogen-activated protein kinase OS=Mus musculus GN=Mapk3 PE=1 SV=1	25.2632	7	8	5	380	42.375	8.6
P08249	Mdh2	Malate dehydrogenase, mitochondrial OS=Mus musculus GN=Mdh2 PE=1 SV=3	39.3491	9	14	9	338	35.589	8.68
Q3TDU5	Mfge8	Milk fat globule-EGF factor 8 protein, isoform CRA_a OS=Mus musculus GN=Mfge8 PE=2 SV=1	55.3991	21	49	21	426	47.167	7.05
B7ZP19	Milr1	Allergin-1 OS=Mus musculus GN=Milr1 PE=2 SV=1	4.06504	1	1	1	246	28.154	10.33
Q8K273	Mmgt1	Membrane magnesium transporter 1 OS=Mus musculus GN=Mmgt1 PE=1 SV=1	8.39695	1	2	1	131	14.668	9.16
Q3UN60	Mpp6	Membrane protein, palmitoylated 6 (MAGUK p55 subfamily member 6), isoform CRA_b OS=Mus musculus GN=Mpp6 PE=2 SV=1	4.33996	2	2	2	553	62.592	6.4
Q2HZ94	Mrc1	Macrophage mannose receptor 1 OS=Mus musculus GN=Mrc1 PE=1 SV=1	0.618132	1	1	1	1456	164.874	6.83
Q9CPV3	Mrpl42	39S ribosomal protein L42, mitochondrial OS=Mus musculus GN=Mrpl42 PE=1 SV=1	7.04225	1	1	1	142	16.482	9.19
P26041	Msn	Moesin OS=Mus musculus GN=Msn PE=1 SV=3	33.9688	21	27	21	577	67.725	6.6
Q3U2C3	Msr1	Uncharacterized protein OS=Mus musculus GN=Msr1 PE=2 SV=1	21.1864	6	10	6	354	38.71	7.52
Q80WJ7	Mtdh	Protein LYRIC OS=Mus musculus GN=Mtdh PE=1 SV=1	11.9171	6	6	6	579	63.808	9.33
Q8VDD5	Myh9	Myosin-9 OS=Mus musculus GN=Myh9 PE=1 SV=4	36.6837	58	77	58	1960	226.232	5.66
B1B1A8	Mylk	Myosin light chain kinase, smooth muscle OS=Mus musculus GN=Mylk PE=1 SV=1	0.410256	1	1	1	1950	213.475	6.25
Q9WTI7	Myo1c	Unconventional myosin-Ic OS=Mus musculus GN=Myo1c PE=1 SV=2	28.0339	21	26	21	1063	121.868	9.35
Q5SYD0	Myo1d	Unconventional myosin-Id OS=Mus musculus GN=Myo1d PE=1 SV=1	19.2843	13	17	11	1006	116.007	9.41
Q5SUA5	Myo1g	Unconventional myosin-Ig OS=Mus musculus GN=Myo1g PE=1 SV=1	31.25	25	29	23	1024	117.153	8.59
A0A286YDF5	Myof	Myoferlin OS=Mus musculus GN=Myof PE=1 SV=1	41.9699	72	98	72	2061	234.378	6.14
F8WH69	Ncf1	Neutrophil cytosol factor 1 OS=Mus musculus GN=Ncf1 PE=1 SV=1	5.94059	2	2	2	404	45.987	9.01
B6DT57	Ncf4	p40phox OS=Mus musculus GN=Ncf4 PE=2 SV=1	12.9794	3	3	3	339	38.71	6.21
Q6ZQF2	Ncstn	MKIAA0253 protein (Fragment) OS=Mus musculus GN=Ncstn PE=2 SV=1	15.5556	9	16	9	720	79.794	6.43
B7ZWC0	Ndrg1	N-myc downstream regulated gene 1 OS=Mus musculus GN=Ndrg1 PE=2 SV=1	32.4873	8	13	8	394	42.971	6.1
Q9DC70	Ndufs7	NADH dehydrogenase [ubiquinone] iron-sulfur protein 7, mitochondrial OS=Mus musculus GN=Ndufs7 PE=1 SV=1	10.2679	2	2	2	224	24.667	9.92
Q3TBS2	Nfam1	Uncharacterized protein OS=Mus musculus GN=Nfam1 PE=2 SV=1	7.19697	1	1	1	264	29.98	8.29
O55125	Nipsnap1	Protein NipSnap homolog 1 OS=Mus musculus GN=Nipsnap1 PE=1 SV=1	3.16901	1	1	1	284	33.342	9.44
O70310	Nmt1	Glycylpeptide N-tetradecanoyltransferase 1 OS=Mus musculus GN=Nmt1 PE=1 SV=1	17.1371	6	8	6	496	56.852	8
O35604	Npc1	Niemann-Pick C1 protein OS=Mus musculus GN=Npc1 PE=1 SV=2	10.8066	12	15	12	1277	142.791	5.71
P97300	Nptn	Neuroplastin OS=Mus musculus GN=Nptn PE=1 SV=3	12.3426	4	9	4	397	44.345	7.74
Q4FJP3	Nras	Nras protein OS=Mus musculus GN=Nras PE=2 SV=1	37.3057	5	5	2	193	21.675	5.3
O35375	Nrp2	Neuropilin-2 OS=Mus musculus GN=Nrp2 PE=1 SV=2	5.15575	4	4	4	931	104.565	5.24
P46460	Nsf	Vesicle-fusing ATPase OS=Mus musculus GN=Nsf PE=1 SV=2	18.8172	11	15	11	744	82.561	6.95
E9Q5F1	Olfr430	Olfactory receptor OS=Mus musculus GN=Olfr430 PE=3 SV=1	2.2082	1	1	1	317	35.759	8.84
Q7TRE4	Olfr876	Olfactory receptor OS=Mus musculus GN=Olfr876 PE=3 SV=1	2.58065	1	1	1	310	34.777	8.03
H7BX01	Opa1	Dynamin-like 120 kDa protein, mitochondrial OS=Mus musculus GN=Opa1 PE=1 SV=1	7.97546	6	6	6	978	113.16	7.33
Q9JJX6	P2rx4	P2X purinoceptor 4 OS=Mus musculus GN=P2rx4 PE=1 SV=1	19.3299	6	8	6	388	43.41	7.99
A2VCP3	P2rx7	P2X purinoceptor (Fragment) OS=Mus musculus GN=P2rx7 PE=2 SV=1	3.68509	2	2	2	597	68.529	8.25
P09103	P4hb	Protein disulfide-isomerase OS=Mus musculus GN=P4hb PE=1 SV=2	47.3477	20	31	20	509	57.023	4.88
Q3TDA7	Pacsin2	Protein kinase C and casein kinase substrate in neurons 2, isoform CRA_a OS=Mus musculus GN=Pacsin2 PE=1 SV=1	2.26337	1	1	1	486	55.798	5.2
Q61206	Pafah1b2	Platelet-activating factor acetylhydrolase IB subunit beta OS=Mus musculus GN=Pafah1b2 PE=1 SV=2	12.2271	2	2	2	229	25.565	5.92
Q3U181	Panx1	Pannexin OS=Mus musculus GN=Panx1 PE=2 SV=1	7.277	2	3	2	426	48.078	7.3
Q8C2K9	Parvg	Parvin, gamma OS=Mus musculus GN=Parvg PE=2 SV=1	8.1571	2	2	2	331	37.554	5.66
Q3TVT6	Pcyox1	Uncharacterized protein OS=Mus musculus GN=Pcyox1 PE=2 SV=1	20.198	7	8	7	505	56.425	6.92
Q3THH1	Pdia6	Uncharacterized protein OS=Mus musculus GN=Pdia6 PE=2 SV=1	20.4494	6	8	6	445	48.627	5.19
Q8BFP9	Pdk1	[Pyruvate dehydrogenase (acetyl-transferring)] kinase isozyme 1, mitochondrial OS=Mus musculus GN=Pdk1 PE=1 SV=2	5.06912	2	2	2	434	48.964	8.19
D9J302	Pdlim5	ENH isoform 1e OS=Mus musculus GN=Pdlim5 PE=1 SV=1	1.4658	1	1	1	614	66.055	8
E9QPI5	Pds5a	Sister chromatid cohesion protein PDS5 homolog A OS=Mus musculus GN=Pds5a PE=1 SV=1	1.72673	2	2	2	1332	150.127	7.85
Q3UIG2	Pex3	Uncharacterized protein OS=Mus musculus GN=Pex3 PE=1 SV=1	4.56989	1	1	1	372	42.197	7.77
P67778	Phb	Prohibitin OS=Mus musculus GN=Phb PE=1 SV=1	74.2647	14	52	14	272	29.802	5.76
Q2TBE6	Pi4k2a	Phosphatidylinositol 4-kinase type 2-alpha OS=Mus musculus GN=Pi4k2a PE=1 SV=1	23.382	10	10	10	479	54.224	8.05
E9Q3L2	Pi4ka	Phosphatidylinositol 4-kinase alpha OS=Mus musculus GN=Pi4ka PE=1 SV=2	5.70071	8	9	8	2105	236.889	7.06
Q570Z8	Picalm	MKIAA4114 protein (Fragment) OS=Mus musculus GN=Picalm PE=2 SV=1	6.97329	2	3	2	674	72.881	9
Q3TAA8	Pigu	Phosphatidylinositol glycan anchor biosynthesis class U protein OS=Mus musculus GN=Pigu PE=1 SV=1	3.90805	1	1	1	435	49.919	7.72
F8VPL2	Pik3c2a	Phosphatidylinositol 4-phosphate 3-kinase C2 domain-containing subunit alpha OS=Mus musculus GN=Pik3c2a PE=1 SV=1	1.60142	1	1	1	1686	190.623	8.02
Q8BTI9	Pik3cb	Phosphatidylinositol 4,5-bisphosphate 3-kinase catalytic subunit beta isoform OS=Mus musculus GN=Pik3cb PE=1 SV=2	0.75188	1	1	1	1064	121.633	7.09
Q544E3	Pip4k2a	Phosphatidylinositol-4-phosphate 5-kinase, type II, alpha OS=Mus musculus GN=Pip4k2a PE=1 SV=1	7.16049	2	2	2	405	46.122	6.99
P70182	Pip5k1a	Phosphatidylinositol 4-phosphate 5-kinase type-1 alpha OS=Mus musculus GN=Pip5k1a PE=1 SV=2	3.663	1	1	1	546	60.447	8.59
P52480	Pkm	Pyruvate kinase PKM OS=Mus musculus GN=Pkm PE=1 SV=4	72.1281	28	82	28	531	57.808	7.47
Q8CIH5	Plcg2	1-phosphatidylinositol 4,5-bisphosphate phosphodiesterase gamma-2 OS=Mus musculus GN=Plcg2 PE=1 SV=1	1.81818	2	2	2	1265	147.498	6.77
Q6NV49	Pld2	Phospholipase OS=Mus musculus GN=Pld2 PE=1 SV=1	2.64831	2	2	2	944	107.359	7.39
Q9QXS1	Plec	Plectin OS=Mus musculus GN=Plec PE=1 SV=3	7.24792	26	30	26	4691	533.861	5.96
Q8C6F4	Plek	Uncharacterized protein OS=Mus musculus GN=Plek PE=2 SV=1	20	4	5	4	350	39.803	8.48
Q9D3P8	Plgrkt	Plasminogen receptor (KT) OS=Mus musculus GN=Plgrkt PE=1 SV=1	20.4082	3	3	3	147	17.25	9.5
Q0VEW4	Plp2	Proteolipid protein 2 OS=Mus musculus GN=Plp2 PE=1 SV=1	7.89474	1	1	1	152	16.597	7.14
Q91ZV7	Plxdc1	Plexin domain-containing protein 1 OS=Mus musculus GN=Plxdc1 PE=1 SV=2	3	1	1	1	500	55.6	6.62
P70206	Plxna1	Plexin-A1 OS=Mus musculus GN=Plxna1 PE=1 SV=1	16.8955	21	25	19	1894	210.965	6.9
P70207	Plxna2	Plexin-A2 OS=Mus musculus GN=Plxna2 PE=1 SV=2	4.43506	7	7	5	1894	211.399	6.54
B2RXS4	Plxnb2	Plexin-B2 OS=Mus musculus GN=Plxnb2 PE=1 SV=1	36.5364	45	67	43	1842	206.099	5.87
Q3UH93	Plxnd1	Plexin-D1 OS=Mus musculus GN=Plxnd1 PE=1 SV=1	1.09091	3	3	1	1925	211.473	7.11
Q62086	Pon2	Serum paraoxonase/arylesterase 2 OS=Mus musculus GN=Pon2 PE=1 SV=2	39.548	8	11	8	354	39.592	5.83
P48453	Ppp3cb	Serine/threonine-protein phosphatase 2B catalytic subunit beta isoform OS=Mus musculus GN=Ppp3cb PE=1 SV=2	2.28571	1	1	1	525	59.136	5.91
B2RXQ5	Prex1	Phosphatidylinositol-3,4, 5-trisphosphate-dependent Rac exchange factor 1 OS=Mus musculus GN=Prex1 PE=2 SV=1	1.33333	1	1	1	1650	184.846	6.29
Q5EG47	Prkaa1	5'-AMP-activated protein kinase catalytic subunit alpha-1 OS=Mus musculus GN=Prkaa1 PE=1 SV=2	3.04114	2	2	2	559	63.889	8.12
P68181	Prkacb	cAMP-dependent protein kinase catalytic subunit beta OS=Mus musculus GN=Prkacb PE=1 SV=2	3.4188	1	3	1	351	40.682	8.56
Q3TYK4	Prkar1a	Uncharacterized protein OS=Mus musculus GN=Prkar1a PE=2 SV=1	13.1373	5	5	5	510	57.245	6.89
Q8K1M3	Prkar2a	Protein kinase, cAMP dependent regulatory, type II alpha OS=Mus musculus GN=Prkar2a PE=1 SV=1	5.97015	2	2	2	402	45.561	4.93
Q3TGE4	Prkcd	Protein kinase C delta type OS=Mus musculus GN=Prkcd PE=2 SV=1	4.74777	2	2	2	674	77.51	7.62
P23298	Prkch	Protein kinase C eta type OS=Mus musculus GN=Prkch PE=1 SV=2	1.31772	1	1	1	683	77.868	7.68
Q14AQ1	Psmc6	Proteasome (Prosome, macropain) 26S subunit, ATPase, 6 OS=Mus musculus GN=Psmc6 PE=1 SV=1	22.365	6	6	6	389	44.145	7.49
A0A0R4J0P5	Pstpip1	Proline-serine-threonine phosphatase-interacting protein 1 OS=Mus musculus GN=Pstpip1 PE=1 SV=1	6.50602	2	2	2	415	47.547	5.53
Q9QVP9	Ptk2b	Protein-tyrosine kinase 2-beta OS=Mus musculus GN=Ptk2b PE=1 SV=2	0.99108	1	1	1	1009	115.72	6.35
Q3TZW9	Ptpn1	Tyrosine-protein phosphatase non-receptor type OS=Mus musculus GN=Ptpn1 PE=1 SV=1	2.77778	1	1	1	432	49.561	6.16
P29352	Ptpn22	Tyrosine-protein phosphatase non-receptor type 22 OS=Mus musculus GN=Ptpn22 PE=1 SV=1	0.997506	1	1	1	802	89.657	7.28
Q3UCJ0	Ptpn6	Tyrosine-protein phosphatase non-receptor type OS=Mus musculus GN=Ptpn6 PE=2 SV=1	17.7554	8	9	8	597	67.675	7.81
P18052	Ptpra	Receptor-type tyrosine-protein phosphatase alpha OS=Mus musculus GN=Ptpra PE=1 SV=3	14.9578	9	9	9	829	93.638	7.05
S4R1S4	Ptprc	Receptor-type tyrosine-protein phosphatase C OS=Mus musculus GN=Ptprc PE=1 SV=1	28.4609	31	57	31	1293	144.746	5.94
E9Q4S7	Ptprj	Receptor-type tyrosine-protein phosphatase eta OS=Mus musculus GN=Ptprj PE=1 SV=2	6.51852	8	9	8	1350	148.501	7.17
E9Q612	Ptpro	Receptor-type tyrosine-protein phosphatase O OS=Mus musculus GN=Ptpro PE=1 SV=1	2.61011	2	2	2	1226	138.501	5.99
Q8R143	Pttg1ip	Pituitary tumor-transforming gene 1 protein-interacting protein OS=Mus musculus GN=Pttg1ip PE=1 SV=1	5.17241	1	1	1	174	19.952	8.63
Q60977	Pvr	Tumor-associated glycoprotein E4 OS=Mus musculus GN=Pvr PE=2 SV=1	4.57831	1	1	1	415	45.252	7.25
F8VQ28	Pxn	Paxillin OS=Mus musculus GN=Pxn PE=1 SV=1	2.19966	1	1	1	591	64.465	6.02
Q4FJL0	Rab10	RAB10, member RAS oncogene family OS=Mus musculus GN=Rab10 PE=1 SV=1	43	7	9	5	200	22.527	8.38
P62492	Rab11a	Ras-related protein Rab-11A OS=Mus musculus GN=Rab11a PE=1 SV=3	50.9259	9	10	1	216	24.378	6.57
G3UZL4	Rab11b	Ras-related protein Rab-11B (Fragment) OS=Mus musculus GN=Rab11b PE=1 SV=1	58.4	6	8	1	125	14.258	6.18
Q50HX0	Rab14	RAB14 protein OS=Mus musculus GN=Rab14 PE=2 SV=1	69.7674	12	17	2	215	23.895	5.9
P35293	Rab18	Ras-related protein Rab-18 OS=Mus musculus GN=Rab18 PE=1 SV=2	26.699	4	4	4	206	23.021	5.36
Q0PD65	Rab2a	RAB2, member RAS oncogene family OS=Mus musculus GN=Rab2a PE=1 SV=1	36.3208	7	10	7	212	23.533	6.54
Q6PHN9	Rab35	Ras-related protein Rab-35 OS=Mus musculus GN=Rab35 PE=1 SV=1	39.3035	6	7	4	201	23.011	8.29
E9QKE4	Rab3gap2	Rab3 GTPase-activating protein non-catalytic subunit OS=Mus musculus GN=Rab3gap2 PE=1 SV=1	0.720981	1	1	1	1387	154.542	6.07
Q91ZR1	Rab4b	Ras-related protein Rab-4B OS=Mus musculus GN=Rab4b PE=1 SV=2	27.6995	4	5	3	213	23.614	6.06
Q9CQD1	Rab5a	Ras-related protein Rab-5A OS=Mus musculus GN=Rab5a PE=1 SV=1	32.5581	5	7	2	215	23.584	8.15
Q0PD56	Rab5b	Rab5B OS=Mus musculus GN=Rab5b PE=2 SV=1	20.0873	4	6	1	229	25.259	6.92
Q8C266	Rab5c	Ras-related protein Rab-5C OS=Mus musculus GN=Rab5c PE=1 SV=1	30.7692	6	11	3	234	25.336	8.16
Q3UHW5	Rab8a	Uncharacterized protein OS=Mus musculus GN=Rab8a PE=2 SV=1	26.4423	5	8	2	208	23.62	8.5
Q0PD49	Rab8b	RAB8B, member RAS oncogene family OS=Mus musculus GN=Rab8b PE=1 SV=1	26.57	5	12	2	207	23.588	9.07
A2AFP5	Rab9	RAB9, member RAS oncogene family (Fragment) OS=Mus musculus GN=Rab9 PE=1 SV=1	13.3663	2	2	2	202	22.931	5.2
Q3TLP8	Rac1	RAS-related C3 botulinum substrate 1, isoform CRA_a OS=Mus musculus GN=Rac1 PE=1 SV=1	28.436	7	12	4	211	23.417	8.69
Q9WVM1	Racgap1	Rac GTPase-activating protein 1 OS=Mus musculus GN=Racgap1 PE=1 SV=1	1.27389	1	1	1	628	70.114	8.51
P63321	Rala	Ras-related protein Ral-A OS=Mus musculus GN=Rala PE=1 SV=1	22.8155	4	6	2	206	23.538	7.11
Q8CCG5	Ralb	Uncharacterized protein OS=Mus musculus GN=Ralb PE=2 SV=1	32.5243	8	11	6	206	23.334	7.28
P62835	Rap1a	Ras-related protein Rap-1A OS=Mus musculus GN=Rap1a PE=1 SV=1	69.0217	8	44	3	184	20.974	6.67
Q99JI6	Rap1b	Ras-related protein Rap-1b OS=Mus musculus GN=Rap1b PE=1 SV=2	54.3478	8	44	3	184	20.812	5.78
A0A0A6YWG7	Rapgef2	Rap guanine nucleotide exchange factor 2 OS=Mus musculus GN=Rapgef2 PE=1 SV=1	0.790754	1	1	1	1644	184	6.64
Q3UGJ5	Rasa3	Uncharacterized protein OS=Mus musculus GN=Rasa3 PE=2 SV=1	4.55635	3	3	3	834	95.854	7.44
Q6PFQ7	Rasa4	Ras GTPase-activating protein 4 OS=Mus musculus GN=Rasa4 PE=1 SV=1	5.3616	4	4	4	802	90.004	8
Q9QYF1	Rdh11	Retinol dehydrogenase 11 OS=Mus musculus GN=Rdh11 PE=1 SV=2	17.7215	5	5	5	316	35.125	8.91
Q6A0D4	Rftn1	Raftlin OS=Mus musculus GN=Rftn1 PE=1 SV=4	12.9964	5	8	5	554	61.499	7.68
B7ZCT1	Rgs19	Regulator of G-protein-signaling 19 OS=Mus musculus GN=Rgs19 PE=1 SV=1	3.29218	1	1	1	243	27.476	5.96
Q80WQ6	Rhbdf2	Inactive rhomboid protein 2 OS=Mus musculus GN=Rhbdf2 PE=1 SV=1	3.86941	2	4	2	827	93.375	8.76
Q3TN61	Rhoa	Uncharacterized protein OS=Mus musculus GN=Rhoa PE=2 SV=1	37.3057	7	11	7	193	21.782	6.1
Q4VA10	Rhof	Ras homolog gene family, member f OS=Mus musculus GN=Rhof PE=1 SV=1	5.21327	1	1	1	211	23.562	8.43
Q3UDZ1	Rhog	Ras homolog gene family, member G OS=Mus musculus GN=Rhog PE=1 SV=1	51.3089	8	12	8	191	21.295	8.12
A0A1S6GWG2	Rit1	Uncharacterized protein OS=Mus musculus GN=Rit1 PE=2 SV=1	4.46097	1	1	1	269	30.628	9.69
Q8VCT3	Rnpep	Aminopeptidase B OS=Mus musculus GN=Rnpep PE=1 SV=2	1.38462	1	1	1	650	72.37	5.35
A0A1Y7VMN0	Rock2	Rho-associated protein kinase 2 (Fragment) OS=Mus musculus GN=Rock2 PE=1 SV=1	0.692521	1	1	1	1444	166.686	5.9
Q3UK56	Rps3	Uncharacterized protein OS=Mus musculus GN=Rps3 PE=2 SV=1	62.963	14	30	14	243	26.684	9.77
B2CY77	Rpsa	Laminin receptor (Fragment) OS=Mus musculus GN=Rpsa PE=2 SV=1	57.6271	11	16	11	295	32.829	4.87
P10833	Rras	Ras-related protein R-Ras OS=Mus musculus GN=Rras PE=1 SV=1	36.2385	6	6	4	218	23.749	6.79
P62071	Rras2	Ras-related protein R-Ras2 OS=Mus musculus GN=Rras2 PE=1 SV=1	19.1176	3	3	1	204	23.385	6.01
Q8K3G7	Rtn4	Reticulon OS=Mus musculus GN=Rtn4 PE=2 SV=1	19.0476	5	8	5	357	38.543	4.78
Q3TC45	S100a10	S100 calcium binding protein A10 (Calpactin), isoform CRA_a OS=Mus musculus GN=S100a10 PE=1 SV=1	45.3608	3	16	3	97	11.179	6.77
P14069	S100a6	Protein S100-A6 OS=Mus musculus GN=S100a6 PE=1 SV=3	19.1011	1	1	1	89	10.044	5.48
K7XUH1	S1pr1	Sphingosine 1-phosphate receptor 1 OS=Mus musculus GN=S1pr1 PE=2 SV=1	2.35602	1	1	1	382	42.64	9.44
Q9EP69	Sacm1l	Phosphatidylinositide phosphatase SAC1 OS=Mus musculus GN=Sacm1l PE=1 SV=1	21.2947	10	10	10	587	66.901	7.3
Q9JKD3	Scamp5	Secretory carrier-associated membrane protein 5 OS=Mus musculus GN=Scamp5 PE=1 SV=1	4.68085	1	1	1	235	26.051	8.54
Q8BRF7	Scfd1	Sec1 family domain-containing protein 1 OS=Mus musculus GN=Scfd1 PE=1 SV=1	7.98122	3	3	3	639	72.277	6.38
Q80U72	Scrib	Protein scribble homolog OS=Mus musculus GN=Scrib PE=1 SV=2	0.806452	1	1	1	1612	173.952	5.12
O08992	Sdcbp	Syntenin-1 OS=Mus musculus GN=Sdcbp PE=1 SV=1	30.7692	6	32	6	299	32.359	7.15
Q9CY58	Serbp1	Plasminogen activator inhibitor 1 RNA-binding protein OS=Mus musculus GN=Serbp1 PE=1 SV=2	3.9312	1	1	1	407	44.687	8.54
Q3TWZ3	Serinc3	Uncharacterized protein OS=Mus musculus GN=Serinc3 PE=2 SV=1	2.70833	2	2	2	480	52.935	7.06
P98083	Shc1	SHC-transforming protein 1 OS=Mus musculus GN=Shc1 PE=1 SV=3	5.00864	2	2	2	579	62.568	6.54
G3X8X6	Siglec1	Sialic acid binding Ig-like lectin 1, sialoadhesin, isoform CRA_b OS=Mus musculus GN=Siglec1 PE=1 SV=1	1.23457	2	2	2	1701	183.461	6.68
O55242	Sigmar1	Sigma non-opioid intracellular receptor 1 OS=Mus musculus GN=Sigmar1 PE=1 SV=1	5.8296	1	1	1	223	25.234	5.91
Q6P6I8	Sirpa	Signal-regulatory protein alpha OS=Mus musculus GN=Sirpa PE=1 SV=1	20.8251	8	12	3	509	55.951	8.28
Q3UND0	Skap2	Src kinase-associated phosphoprotein 2 OS=Mus musculus GN=Skap2 PE=1 SV=2	4.18994	1	1	1	358	40.687	4.7
P49282	Slc11a2	Natural resistance-associated macrophage protein 2 OS=Mus musculus GN=Slc11a2 PE=1 SV=2	7.39437	2	2	2	568	62.327	5.99
F8WIJ0	Slc12a4	Solute carrier family 12 member 4 OS=Mus musculus GN=Slc12a4 PE=1 SV=2	4.69181	5	5	2	1087	120.732	6.6
Q924N4	Slc12a6	Solute carrier family 12 member 6 OS=Mus musculus GN=Slc12a6 PE=1 SV=2	8.17391	9	9	6	1150	127.444	7.03
Q9WVL3	Slc12a7	Solute carrier family 12 member 7 OS=Mus musculus GN=Slc12a7 PE=1 SV=1	6.92521	6	6	6	1083	119.404	6.51
Q99MR3	Slc12a9	Solute carrier family 12 member 9 OS=Mus musculus GN=Slc12a9 PE=1 SV=2	12.1444	7	7	7	914	96.268	7.02
P53986	Slc16a1	Monocarboxylate transporter 1 OS=Mus musculus GN=Slc16a1 PE=1 SV=1	4.46247	2	3	2	493	53.232	7.47
Q3TMA0	Slc16a3	Uncharacterized protein OS=Mus musculus GN=Slc16a3 PE=2 SV=1	10.6383	4	5	4	470	50.374	7.96
Q8BN82	Slc17a5	Sialin OS=Mus musculus GN=Slc17a5 PE=1 SV=2	3.63636	2	2	2	495	54.334	7.66
Q3UFR4	Slc1a5	Amino acid transporter OS=Mus musculus GN=Slc1a5 PE=2 SV=1	16.7568	7	9	7	555	58.327	7.44
Q9EPR4	Slc23a2	Solute carrier family 23 member 2 OS=Mus musculus GN=Slc23a2 PE=1 SV=2	2.77778	1	1	1	648	70.003	7.5
Q80ZD3	Slc26a11	Sodium-independent sulfate anion transporter OS=Mus musculus GN=Slc26a11 PE=2 SV=2	5.05902	2	2	2	593	64.068	7.64
Q60714	Slc27a1	Long-chain fatty acid transport protein 1 OS=Mus musculus GN=Slc27a1 PE=1 SV=1	1.08359	1	1	1	646	71.231	8.38
O88627	Slc28a2	Sodium/nucleoside cotransporter 2 OS=Mus musculus GN=Slc28a2 PE=1 SV=2	2.57576	2	3	2	660	72.868	7.24
Q3UJY1	Slc29a1	Uncharacterized protein OS=Mus musculus GN=Slc29a1 PE=2 SV=1	2.82609	1	1	1	460	50.189	8.31
P17809	Slc2a1	Solute carrier family 2, facilitated glucose transporter member 1 OS=Mus musculus GN=Slc2a1 PE=1 SV=4	3.86179	3	3	3	492	53.949	8.87
Q9JIF3	Slc2a8	Solute carrier family 2, facilitated glucose transporter member 8 OS=Mus musculus GN=Slc2a8 PE=1 SV=2	1.88679	1	1	1	477	51.474	8.29
Q60738	Slc30a1	Zinc transporter 1 OS=Mus musculus GN=Slc30a1 PE=1 SV=1	9.94036	3	3	3	503	54.681	6.62
Q8R4H9	Slc30a5	Zinc transporter 5 OS=Mus musculus GN=Slc30a5 PE=1 SV=1	1.31406	1	1	1	761	83.718	7.39
Q3TDB6	Slc31a1	Uncharacterized protein OS=Mus musculus GN=Slc31a1 PE=2 SV=1	15.3061	2	3	2	196	21.928	7.28
Q8CFE6	Slc38a2	Sodium-coupled neutral amino acid transporter 2 OS=Mus musculus GN=Slc38a2 PE=1 SV=1	5.75397	2	2	2	504	55.467	7.94
P10852	Slc3a2	4F2 cell-surface antigen heavy chain OS=Mus musculus GN=Slc3a2 PE=1 SV=1	28.1369	12	23	12	526	58.3	5.91
Q8CGA3	Slc43a2	Large neutral amino acids transporter small subunit 4 OS=Mus musculus GN=Slc43a2 PE=1 SV=1	2.8169	2	2	2	568	62.389	7.93
A2AMH4	Slc44a1	Choline transporter-like protein 1 OS=Mus musculus GN=Slc44a1 PE=1 SV=1	12.3955	7	10	7	718	80.011	8.22
A0A0R4J101	Slc4a2	Anion exchange protein OS=Mus musculus GN=Slc4a2 PE=1 SV=1	1.53597	1	1	1	1237	136.714	6.14
J9RV59	Slc4a7	Anion exchange protein OS=Mus musculus GN=Slc4a7 PE=2 SV=1	3.58852	3	3	3	1254	140.184	6.39
Q9CXK4	Slc50a1	Sugar transporter SWEET1 OS=Mus musculus GN=Slc50a1 PE=2 SV=1	9.04977	1	1	1	221	24.633	8.68
Q8VCS9	Slc6a12	Transporter OS=Mus musculus GN=Slc6a12 PE=1 SV=2	2.07006	1	1	1	628	71.173	7.17
Q3UPI8	Slc6a6	Transporter OS=Mus musculus GN=Slc6a6 PE=1 SV=1	2.89855	2	3	2	621	69.81	7.23
P28571	Slc6a9	Sodium- and chloride-dependent glycine transporter 1 OS=Mus musculus GN=Slc6a9 PE=1 SV=3	1.44509	1	1	1	692	76.494	7.81
G3MV65	Slc7a1	Solute carrier family 7 member 1 (Fragment) OS=Mus musculus musculus GN=Slc7a1 PE=2 SV=1	6.43087	2	3	2	622	67.121	7.06
Q3TN05	Slc7a11	Uncharacterized protein OS=Mus musculus GN=Slc7a11 PE=2 SV=1	1.79283	1	1	1	502	55.376	9.23
Q8BGK6	Slc7a6	Y+L amino acid transporter 2 OS=Mus musculus GN=Slc7a6 PE=1 SV=1	4.27184	2	2	2	515	56.734	7.3
Q9QXW9	Slc7a8	Large neutral amino acids transporter small subunit 2 OS=Mus musculus GN=Slc7a8 PE=1 SV=1	1.31827	1	1	1	531	57.836	6.67
Q7TSV2	Slc9a1	Sodium/hydrogen exchanger OS=Mus musculus GN=Slc9a1 PE=2 SV=1	4.98177	3	3	3	823	91.836	7.23
A1L3P4	Slc9a6	Sodium/hydrogen exchanger OS=Mus musculus GN=Slc9a6 PE=1 SV=1	2.13675	2	2	2	702	77.903	6.37
O54988	Slk	STE20-like serine/threonine-protein kinase OS=Mus musculus GN=Slk PE=1 SV=2	0.729927	1	1	1	1233	141.37	5.14
O70572	Smpd2	Sphingomyelin phosphodiesterase 2 OS=Mus musculus GN=Smpd2 PE=1 SV=1	5.2506	2	2	2	419	47.436	6.44
Q9D3L3	Snap23	Synaptosomal-associated protein OS=Mus musculus GN=Snap23 PE=1 SV=1	23.5294	3	4	3	221	24.535	4.94
Q3TJN6	Snx5	Sorting nexin OS=Mus musculus GN=Snx5 PE=2 SV=1	18.5644	5	6	5	404	46.769	6.37
Q3TZU7	Snx9	Sorting nexin OS=Mus musculus GN=Snx9 PE=2 SV=1	7.39496	3	3	3	595	66.474	5.52
P08228	Sod1	Superoxide dismutase [Cu-Zn] OS=Mus musculus GN=Sod1 PE=1 SV=2	8.44156	1	2	1	154	15.933	6.51
Q9JJF9	Sppl2a	Signal peptide peptidase-like 2A OS=Mus musculus GN=Sppl2a PE=1 SV=2	2.67686	1	2	1	523	58.09	7.06
A3KGU9	Sptan1	Spectrin alpha chain, non-erythrocytic 1 OS=Mus musculus GN=Sptan1 PE=1 SV=2	0.760608	1	1	1	2498	287.426	5.35
P05480	Src	Neuronal proto-oncogene tyrosine-protein kinase Src OS=Mus musculus GN=Src PE=1 SV=4	4.06654	2	2	1	541	60.606	7.84
Q6P069	Sri	Sorcin OS=Mus musculus GN=Sri PE=1 SV=1	15.1515	3	4	3	198	21.613	5.59
F8VQC1	Srp72	Signal recognition particle subunit SRP72 OS=Mus musculus GN=Srp72 PE=1 SV=1	11.6244	5	5	5	671	74.611	9.23
Q3TGB1	Stambp	Uncharacterized protein OS=Mus musculus GN=Stambp PE=2 SV=1	3.77358	1	1	1	424	48.523	6.68
E9QN92	Steap3	Metalloreductase STEAP3 OS=Mus musculus GN=Steap3 PE=1 SV=1	26.2357	11	12	11	526	58.492	9.13
Q91VJ4	Stk38	Serine/threonine-protein kinase 38 OS=Mus musculus GN=Stk38 PE=1 SV=1	3.01075	1	1	1	465	54.139	7.34
P54116	Stom	Erythrocyte band 7 integral membrane protein OS=Mus musculus GN=Stom PE=1 SV=3	63.0282	13	49	13	284	31.355	6.93
Q99JB2	Stoml2	Stomatin-like protein 2, mitochondrial OS=Mus musculus GN=Stoml2 PE=1 SV=1	32.2946	6	9	6	353	38.361	8.87
Q9Z1Z2	Strap	Serine-threonine kinase receptor-associated protein OS=Mus musculus GN=Strap PE=1 SV=2	9.42857	2	2	2	350	38.418	5.12
Q3UZI9	Stx3	Uncharacterized protein OS=Mus musculus GN=Stx3 PE=2 SV=1	15.2249	5	6	5	289	33.221	5.66
O08599	Stxbp1	Syntaxin-binding protein 1 OS=Mus musculus GN=Stxbp1 PE=1 SV=2	3.367	1	1	1	594	67.526	6.96
F8WGM5	Stxbp2	Syntaxin-binding protein 2 (Fragment) OS=Mus musculus GN=Stxbp2 PE=1 SV=1	12.7946	6	7	6	594	66.381	6.74
Q8K400	Stxbp5	Syntaxin-binding protein 5 OS=Mus musculus GN=Stxbp5 PE=1 SV=3	4.6875	4	4	4	1152	127.57	7.21
Q9WUM5	Suclg1	Succinate--CoA ligase [ADP/GDP-forming] subunit alpha, mitochondrial OS=Mus musculus GN=Suclg1 PE=1 SV=4	13.5838	4	7	4	346	36.132	9.39
P48025	Syk	Tyrosine-protein kinase SYK OS=Mus musculus GN=Syk PE=1 SV=2	29.5707	10	10	10	629	71.331	7.88
F8WJD4	Sympk	Symplekin OS=Mus musculus GN=Sympk PE=1 SV=1	1.39752	1	1	1	1288	142.53	6.05
A0A068BER1	Tap1	Transporter 1 ATP-binding cassette sub-family B OS=Mus musculus GN=Tap1 PE=2 SV=1	5.24862	3	3	3	724	79.017	8.87
A0A068BGU5	Tap2	Transporter 2 ATP-binding cassette sub-family B OS=Mus musculus GN=Tap2 PE=2 SV=1	6.97013	3	5	3	703	77.385	7.9
Q5XW49	Tapbp	Tapasin (Fragment) OS=Mus musculus GN=Tapbp PE=2 SV=1	9.48276	4	4	4	464	49.56	8.5
Q9D1E6	Tbcb	Tubulin-folding cofactor B OS=Mus musculus GN=Tbcb PE=1 SV=2	4.09836	1	1	1	244	27.368	5.24
Q91W06	Tcirg1	V-type proton ATPase subunit a OS=Mus musculus GN=Tcirg1 PE=2 SV=1	38.3693	22	57	22	834	93.388	6.33
P11983	Tcp1	T-complex protein 1 subunit alpha OS=Mus musculus GN=Tcp1 PE=1 SV=3	27.1583	12	13	12	556	60.411	6.16
Q62351	Tfrc	Transferrin receptor protein 1 OS=Mus musculus GN=Tfrc PE=1 SV=1	17.1691	11	16	11	763	85.677	6.57
P21981	Tgm2	Protein-glutamine gamma-glutamyltransferase 2 OS=Mus musculus GN=Tgm2 PE=1 SV=4	2.91545	2	2	2	686	77.012	5.1
Q80TM2	Tln1	MKIAA1027 protein (Fragment) OS=Mus musculus GN=Tln1 PE=2 SV=4	32.0983	47	63	47	2564	271.963	6.27
G3X8Y8	Tlr2	Toll-like receptor 2 OS=Mus musculus GN=Tlr2 PE=1 SV=1	10.5867	7	7	7	784	89.41	6.64
L0CMZ8	Tlr4	Toll-like receptor 4 OS=Mus musculus GN=Tlr4 PE=2 SV=1	3.47305	2	2	2	835	95.421	6.55
Q548J0	Tlr7	Tlr7 protein OS=Mus musculus GN=Tlr7 PE=2 SV=1	19.619	17	22	17	1050	121.759	7.02
A0A0R4J0K4	Tm7sf3	Transmembrane 7 superfamily member 3 OS=Mus musculus GN=Tm7sf3 PE=1 SV=1	4.24779	1	1	1	565	63.189	8.25
Q3V009	Tmed1	Transmembrane emp24 domain-containing protein 1 OS=Mus musculus GN=Tmed1 PE=1 SV=1	3.96476	1	1	1	227	25.247	4.5
Q9D1D4	Tmed10	Transmembrane emp24 domain-containing protein 10 OS=Mus musculus GN=Tmed10 PE=1 SV=1	31.9635	6	19	6	219	24.895	6.7
Q3TBT3	Tmem173	Stimulator of interferon genes protein OS=Mus musculus GN=Tmem173 PE=1 SV=2	8.99471	2	3	2	378	42.802	7.42
Q9D1X9	Tmem50b	Transmembrane protein 50B OS=Mus musculus GN=Tmem50b PE=1 SV=1	5.06329	1	1	1	158	17.936	5.39
Q8VD00	Tmem97	Sigma intracellular receptor 2 OS=Mus musculus GN=Tmem97 PE=1 SV=1	8.52273	1	1	1	176	20.797	9.28
Q58E70	Tpm3	Tpm3 protein OS=Mus musculus GN=Tpm3 PE=2 SV=1	27.8226	7	9	1	248	29.003	4.78
Q9WTR1	Trpv2	Transient receptor potential cation channel subfamily V member 2 OS=Mus musculus GN=Trpv2 PE=1 SV=2	34.3915	19	22	19	756	85.91	6.99
Q3TH73	Ttyh2	Protein tweety homolog 2 OS=Mus musculus GN=Ttyh2 PE=1 SV=1	10.1504	4	5	4	532	58.969	6.07
Q6P5F7	Ttyh3	Protein tweety homolog 3 OS=Mus musculus GN=Ttyh3 PE=1 SV=1	2.67176	1	1	1	524	57.677	5.85
Q9D6F9	Tubb4a	Tubulin beta-4A chain OS=Mus musculus GN=Tubb4a PE=1 SV=3	56.0811	17	45	1	444	49.554	4.88
P68372	Tubb4b	Tubulin beta-4B chain OS=Mus musculus GN=Tubb4b PE=1 SV=1	67.191	21	48	2	445	49.799	4.89
P99024	Tubb5	Tubulin beta-5 chain OS=Mus musculus GN=Tubb5 PE=1 SV=1	70.7207	22	57	5	444	49.639	4.89
Q922F4	Tubb6	Tubulin beta-6 chain OS=Mus musculus GN=Tubb6 PE=1 SV=1	38.9262	12	18	5	447	50.058	4.89
A0A0G2JGL0	Ube2d3	Ubiquitin-conjugating enzyme E2 D3 OS=Mus musculus GN=Ube2d3 PE=1 SV=1	12.1622	1	3	1	148	16.774	7.3
Q9JMA1	Usp14	Ubiquitin carboxyl-terminal hydrolase 14 OS=Mus musculus GN=Usp14 PE=1 SV=3	11.5619	5	5	5	493	55.966	5.24
P63024	Vamp3	Vesicle-associated membrane protein 3 OS=Mus musculus GN=Vamp3 PE=1 SV=1	32.0388	2	3	2	103	11.473	8.5
Q9WV55	Vapa	Vesicle-associated membrane protein-associated protein A OS=Mus musculus GN=Vapa PE=1 SV=2	30.5221	6	10	6	249	27.837	8.4
Q9CZT5	Vasn	Vasorin OS=Mus musculus GN=Vasn PE=2 SV=2	1.04012	1	1	1	673	72.216	7.08
P70460	Vasp	Vasodilator-stimulated phosphoprotein OS=Mus musculus GN=Vasp PE=1 SV=4	6.93333	2	2	2	375	39.642	8.53
Q60932	Vdac1	Voltage-dependent anion-selective channel protein 1 OS=Mus musculus GN=Vdac1 PE=1 SV=3	62.8378	12	63	11	296	32.331	8.43
P20152	Vim	Vimentin OS=Mus musculus GN=Vim PE=1 SV=3	64.8069	32	79	3	466	53.655	5.12
G3UYA8	Vmn2r38	Vomeronasal 2, receptor 38 OS=Mus musculus GN=Vmn2r38 PE=3 SV=2	1.74216	1	1	1	861	98.674	8.07
Q99KU0	Vmp1	Vacuole membrane protein 1 OS=Mus musculus GN=Vmp1 PE=1 SV=2	1.72414	1	1	1	406	45.931	6.95
Q9D1C8	Vps28	Vacuolar protein sorting-associated protein 28 homolog OS=Mus musculus GN=Vps28 PE=1 SV=1	31.6742	5	5	5	221	25.436	5.54

## Sheet: MV-DEX 3
Accession	Gene Name	Description (List of plasma membrane proteins identified by LC-MS/MS )	Coverage	# Peptides	# PSMs	# Unique Peptides	# AAs	MW [kDa]	calc. pI
P41233	Abca1	ATP-binding cassette sub-family A member 1 OS=Mus musculus GN=Abca1 PE=1 SV=4	0.973021	2	2	2	2261	253.749	6.81
Q8R420	Abca3	ATP-binding cassette sub-family A member 3 OS=Mus musculus GN=Abca3 PE=1 SV=3	2.23005	2	2	2	1704	191.847	7.17
J3QNY6	Abcb11	Bile salt export pump OS=Mus musculus GN=Abcb11 PE=1 SV=1	1.2869	1	2	1	1321	146.65	7.46
B2RUR3	Abcb1b	ATP-binding cassette, sub-family B (MDR/TAP), member 1B OS=Mus musculus GN=Abcb1b PE=1 SV=1	12.8527	11	15	11	1276	140.905	8.34
O35379	Abcc1	Multidrug resistance-associated protein 1 OS=Mus musculus GN=Abcc1 PE=1 SV=1	3.9267	5	5	5	1528	171.075	7.36
B9EKC2	Abcc4	ATP-binding cassette, sub-family C (CFTR/MRP), member 4 OS=Mus musculus GN=Abcc4 PE=2 SV=1	3.39623	4	4	4	1325	148.824	8.28
Q64343	Abcg1	ATP-binding cassette sub-family G member 1 OS=Mus musculus GN=Abcg1 PE=1 SV=1	5.40541	3	3	3	666	73.985	7.06
Q99LR1	Abhd12	Monoacylglycerol lipase ABHD12 OS=Mus musculus GN=Abhd12 PE=1 SV=2	14.8241	4	5	4	398	45.241	8.72
Q5SSL4	Abr	Active breakpoint cluster region-related protein OS=Mus musculus GN=Abr PE=1 SV=1	4.19092	3	5	3	859	97.605	6.58
Q3V117	Acly	ATP-citrate synthase OS=Mus musculus GN=Acly PE=1 SV=1	9.80926	8	9	8	1101	120.718	7.44
Q4VAI2	Acp1	Acid phosphatase 1, soluble OS=Mus musculus GN=Acp1 PE=2 SV=1	5.6962	1	1	1	158	18.18	6.74
D3Z041	Acsl1	Long-chain-fatty-acid--CoA ligase 1 OS=Mus musculus GN=Acsl1 PE=1 SV=1	15.4506	10	10	9	699	77.984	7.47
Q7TPR4	Actn1	Alpha-actinin-1 OS=Mus musculus GN=Actn1 PE=1 SV=1	28.4753	21	28	12	892	103.004	5.38
B2RRI1	Adam17	Adam17 protein OS=Mus musculus GN=Adam17 PE=2 SV=1	3.50665	2	2	2	827	93.029	5.87
A0A140LHU0	Adam9	Disintegrin and metalloproteinase domain-containing protein 9 OS=Mus musculus GN=Adam9 PE=1 SV=1	3.708	2	2	2	863	93.629	7.62
Q3UU15	Adcy7	Uncharacterized protein OS=Mus musculus GN=Adcy7 PE=2 SV=1	4.73684	4	4	4	1140	127.001	7.9
P46664	Adss	Adenylosuccinate synthetase isozyme 2 OS=Mus musculus GN=Adss PE=1 SV=2	4.60526	1	2	1	456	49.99	6.38
Q3TXT9	Agpat3	Uncharacterized protein OS=Mus musculus GN=Agpat3 PE=2 SV=1	2.39362	1	1	1	376	43.18	8.62
Q9WVK0	Agtrap	Type-1 angiotensin II receptor-associated protein OS=Mus musculus GN=Agtrap PE=1 SV=2	24.8447	1	1	1	161	17.514	5.73
O08915	Aip	AH receptor-interacting protein OS=Mus musculus GN=Aip PE=1 SV=1	9.39394	2	2	2	330	37.581	6.4
Q9R0Y5	Ak1	Adenylate kinase isoenzyme 1 OS=Mus musculus GN=Ak1 PE=1 SV=1	19.0722	2	2	2	194	21.526	5.81
Q3UJW9	Akr1a1	Uncharacterized protein OS=Mus musculus GN=Akr1a1 PE=2 SV=1	13.2308	4	4	4	325	36.592	7.39
P31750	Akt1	RAC-alpha serine/threonine-protein kinase OS=Mus musculus GN=Akt1 PE=1 SV=2	3.95833	2	2	2	480	55.672	5.9
Q61490	Alcam	CD166 antigen OS=Mus musculus GN=Alcam PE=1 SV=3	24.8714	12	21	12	583	65.051	6.15
A7VL18	Aldh9a1	Gamma-aminobutyraldehyde dehydrogenase OS=Mus musculus GN=Aldh9a1 PE=2 SV=1	19.4332	7	10	7	494	53.498	6.83
Q3U007	Amfr	Uncharacterized protein OS=Mus musculus GN=Amfr PE=2 SV=1	1.08865	1	1	1	643	73.058	6.46
Q6P9J9	Ano6	Anoctamin-6 OS=Mus musculus GN=Ano6 PE=1 SV=1	13.6114	10	11	10	911	106.186	6.76
P97449	Anpep	Aminopeptidase N OS=Mus musculus GN=Anpep PE=1 SV=4	52.4845	40	200	40	966	109.582	5.9
Q4FK88	Anxa1	Annexin OS=Mus musculus GN=Anxa1 PE=2 SV=1	68.7861	25	68	1	346	38.71	7.72
P07356	Anxa2	Annexin A2 OS=Mus musculus GN=Anxa2 PE=1 SV=2	72.8614	26	91	26	339	38.652	7.69
O35639	Anxa3	Annexin A3 OS=Mus musculus GN=Anxa3 PE=1 SV=4	61.6099	15	25	14	323	36.362	5.76
P97429	Anxa4	Annexin A4 OS=Mus musculus GN=Anxa4 PE=1 SV=4	72.7273	21	82	20	319	35.893	5.57
P48036	Anxa5	Annexin A5 OS=Mus musculus GN=Anxa5 PE=1 SV=1	79.9373	23	143	23	319	35.73	4.96
P14824	Anxa6	Annexin A6 OS=Mus musculus GN=Anxa6 PE=1 SV=3	54.2348	31	39	30	673	75.837	5.5
A0A2C9F2D2	Anxa7	Annexin A7 OS=Mus musculus GN=Anxa7 PE=4 SV=1	30.9278	13	17	13	485	52.237	5.52
P17426	Ap2a1	AP-2 complex subunit alpha-1 OS=Mus musculus GN=Ap2a1 PE=1 SV=1	11.9754	10	13	6	977	107.596	7.03
Q69ZW4	Ap2a2	MKIAA0899 protein (Fragment) OS=Mus musculus GN=Ap2a2 PE=2 SV=1	16.2358	11	13	7	967	107.275	8.29
Q5SWR1	Ap2b1	AP complex subunit beta OS=Mus musculus GN=Ap2b1 PE=2 SV=1	18.7171	14	17	9	951	105.655	5.34
Q6A0C9	Ap2m1	MKIAA0109 protein (Fragment) OS=Mus musculus GN=Ap2m1 PE=2 SV=1	15.367	6	7	6	436	49.601	9.54
B1AYC9	Apbb1ip	Amyloid beta (A4) protein-binding, family B, member 1 interacting protein OS=Mus musculus GN=Apbb1ip PE=1 SV=1	1.34328	1	1	1	670	74.272	5.35
D3Z344	Apc2	Adenomatous polyposis coli protein 2 (Fragment) OS=Mus musculus GN=Apc2 PE=1 SV=8	6.4	1	1	1	125	13.939	8.19
Q8BVF7	Aph1a	Gamma-secretase subunit APH-1A OS=Mus musculus GN=Aph1a PE=1 SV=2	5.28302	1	1	1	265	28.967	7.9
P12023	App	Amyloid-beta A4 protein OS=Mus musculus GN=App PE=1 SV=3	2.5974	2	2	2	770	86.667	4.79
Q4LDD4	Arap1	Arf-GAP with Rho-GAP domain, ANK repeat and PH domain-containing protein 1 OS=Mus musculus GN=Arap1 PE=1 SV=2	6.33609	5	8	5	1452	162.174	6.18
Q9DD04	Arf4	Uncharacterized protein OS=Mus musculus GN=Arf4 PE=2 SV=1	46.9613	5	8	2	181	20.465	6.01
P84084	Arf5	ADP-ribosylation factor 5 OS=Mus musculus GN=Arf5 PE=1 SV=2	47.2222	6	11	2	180	20.517	6.79
Q3U0D7	Arf6	Uncharacterized protein OS=Mus musculus GN=Arf6 PE=1 SV=1	41.7143	4	4	4	175	20.069	8.95
Q91Z04	Arhgap1	Arhgap1 protein (Fragment) OS=Mus musculus GN=Arhgap1 PE=2 SV=1	15.9574	2	2	2	188	21.269	5.49
Q99PT1	Arhgdia	Rho GDP-dissociation inhibitor 1 OS=Mus musculus GN=Arhgdia PE=1 SV=3	23.5294	3	3	3	204	23.393	5.2
Q60875	Arhgef2	Rho guanine nucleotide exchange factor 2 OS=Mus musculus GN=Arhgef2 PE=1 SV=4	6.70051	5	6	5	985	111.905	7.25
Q3UA52	Arpc2	Arp2/3 complex 34 kDa subunit (Fragment) OS=Mus musculus GN=Arpc2 PE=2 SV=1	20.8877	8	10	8	383	42.496	9.06
J3QNU6	Arrb1	Beta-arrestin-1 OS=Mus musculus GN=Arrb1 PE=1 SV=1	5.96659	2	2	2	419	47.077	6.55
Q8BSY0	Asph	Aspartyl/asparaginyl beta-hydroxylase OS=Mus musculus GN=Asph PE=1 SV=1	29.2848	18	23	18	741	82.991	5.08
Q8VBT9	Aspscr1	Tether containing UBX domain for GLUT4 OS=Mus musculus GN=Aspscr1 PE=1 SV=1	2.90909	1	2	1	550	59.759	6.96
Q9D5T0	Atad1	ATPase family AAA domain-containing protein 1 OS=Mus musculus GN=Atad1 PE=1 SV=1	8.86427	2	2	2	361	40.718	6.9
Q8VDN2	Atp1a1	Sodium/potassium-transporting ATPase subunit alpha-1 OS=Mus musculus GN=Atp1a1 PE=1 SV=1	41.1535	36	83	22	1023	112.91	5.45
Q6ZQ49	Atp1a2	Sodium/potassium-transporting ATPase subunit alpha (Fragment) OS=Mus musculus GN=Atp1a2 PE=2 SV=1	23.3855	18	38	2	1022	112.22	5.6
Q8VCE0	Atp1a3	Sodium/potassium-transporting ATPase subunit alpha OS=Mus musculus GN=Atp1a3 PE=1 SV=1	34.0931	28	51	13	1053	115.894	5.64
P97370	Atp1b3	Sodium/potassium-transporting ATPase subunit beta-3 OS=Mus musculus GN=Atp1b3 PE=1 SV=1	31.295	6	25	6	278	31.755	8.51
Q5DTI2	Atp2a2	ATPase, Ca++ transporting, cardiac muscle, slow twitch 2, isoform CRA_b (Fragment) OS=Mus musculus GN=Atp2a2 PE=2 SV=1	26.9557	24	37	21	1061	116.525	5.5
G5E829	Atp2b1	Plasma membrane calcium-transporting ATPase 1 OS=Mus musculus GN=Atp2b1 PE=1 SV=1	29.5902	28	44	19	1220	134.662	5.91
D1FNM9	Atp2b4	Calcium-transporting ATPase OS=Mus musculus GN=Atp2b4 PE=2 SV=1	16.5975	15	25	6	1205	132.97	6.13
Q03265	Atp5a1	ATP synthase subunit alpha, mitochondrial OS=Mus musculus GN=Atp5a1 PE=1 SV=1	43.038	21	58	21	553	59.716	9.19
P56480	Atp5b	ATP synthase subunit beta, mitochondrial OS=Mus musculus GN=Atp5b PE=1 SV=2	58.7902	20	48	20	529	56.265	5.34
Q9DB20	Atp5o	ATP synthase subunit O, mitochondrial OS=Mus musculus GN=Atp5o PE=1 SV=1	58.6854	9	20	9	213	23.349	9.99
Q9CYN9	Atp6ap2	Renin receptor OS=Mus musculus GN=Atp6ap2 PE=1 SV=2	20.2857	5	11	5	350	39.067	5.54
K3W4T3	Atp6v0a1	V-type proton ATPase subunit a OS=Mus musculus GN=Atp6v0a1 PE=1 SV=1	22.0764	14	19	14	838	96.364	6.84
P15920	Atp6v0a2	V-type proton ATPase 116 kDa subunit a isoform 2 OS=Mus musculus GN=Atp6v0a2 PE=1 SV=2	1.16822	1	1	1	856	98.081	6.64
P51863	Atp6v0d1	V-type proton ATPase subunit d 1 OS=Mus musculus GN=Atp6v0d1 PE=1 SV=2	40.4558	10	15	10	351	40.275	5
Q80SY3	Atp6v0d2	V-type proton ATPase subunit d 2 OS=Mus musculus GN=Atp6v0d2 PE=2 SV=2	22.8571	5	5	5	350	40.467	5.25
P50516	Atp6v1a	V-type proton ATPase catalytic subunit A OS=Mus musculus GN=Atp6v1a PE=1 SV=2	50.7293	23	42	23	617	68.283	5.58
A0A1S6GWG6	Atp6v1b2	Uncharacterized protein OS=Mus musculus GN=Atp6v1b2 PE=2 SV=1	43.7037	17	30	17	540	59.241	6.09
Q3TG21	Atp6v1c1	V-type proton ATPase subunit C OS=Mus musculus GN=Atp6v1c1 PE=2 SV=1	32.7225	10	14	10	382	43.788	7.83
P50518	Atp6v1e1	V-type proton ATPase subunit E 1 OS=Mus musculus GN=Atp6v1e1 PE=1 SV=2	34.0708	8	11	8	226	26.141	8.43
Q9CR51	Atp6v1g1	V-type proton ATPase subunit G 1 OS=Mus musculus GN=Atp6v1g1 PE=1 SV=3	27.1186	2	5	2	118	13.716	7.97
A2AG68	Atp7a	Copper-transporting ATPase 1 OS=Mus musculus GN=Atp7a PE=1 SV=1	3.95442	3	3	3	1492	161.926	6.62
Q5DTG0	Atp8a1	Phospholipid-transporting ATPase (Fragment) OS=Mus musculus GN=Atp8a1 PE=2 SV=1	2.42678	2	2	2	1195	134.591	7.05
P01887	B2m	Beta-2-microglobulin OS=Mus musculus GN=B2m PE=1 SV=2	40.3361	3	6	3	119	13.77	8.44
A0A1Z4EAV4	B4galnt1	Beta-1,4-N-acetyl-galactosaminyl transferase 1 OS=Mus musculus GN=B4galnt1 PE=2 SV=1	1.75747	1	1	1	569	63.381	9.28
Q3U478	B4galt1	UDP-Gal:betaGlcNAc beta 1,4-galactosyltransferase, polypeptide 1, isoform CRA_b OS=Mus musculus GN=B4galt1 PE=2 SV=1	7.5188	3	3	3	399	44.383	9.38
Q8BKX1	Baiap2	Brain-specific angiogenesis inhibitor 1-associated protein 2 OS=Mus musculus GN=Baiap2 PE=1 SV=2	2.61682	1	1	1	535	59.2	9.04
Q91XV3	Basp1	Brain acid soluble protein 1 OS=Mus musculus GN=Basp1 PE=1 SV=3	6.19469	1	1	1	226	22.074	4.51
Q3U9U5	Bcap31	Uncharacterized protein OS=Mus musculus GN=Bcap31 PE=2 SV=1	21.6327	4	8	4	245	27.969	8.43
E9PZC3	Blvrb	Flavin reductase (NADPH) OS=Mus musculus GN=Blvrb PE=1 SV=1	18.2186	4	4	4	247	26.631	7.01
P18572	Bsg	Basigin OS=Mus musculus GN=Bsg PE=1 SV=2	22.6221	8	15	8	389	42.418	5.85
Q64277	Bst1	ADP-ribosyl cyclase/cyclic ADP-ribose hydrolase 2 OS=Mus musculus GN=Bst1 PE=1 SV=1	25.7235	5	6	5	311	34.594	5.8
P35991	Btk	Tyrosine-protein kinase BTK OS=Mus musculus GN=Btk PE=1 SV=4	1.6692	1	1	1	659	76.388	7.9
Q8R5L1	C1qbp	Complement component 1 Q subcomponent-binding protein, mitochondrial OS=Mus musculus GN=C1qbp PE=1 SV=1	31.1828	4	7	4	279	31.006	4.87
E9PYN1	Cadm1	Cell adhesion molecule 1 OS=Mus musculus GN=Cadm1 PE=1 SV=1	20.8861	5	6	5	474	51.656	4.87
P0DP28	Calm3	Calmodulin-3 OS=Mus musculus GN=Calm3 PE=1 SV=1	50.3356	6	12	6	149	16.827	4.22
P14211	Calr	Calreticulin OS=Mus musculus GN=Calr PE=1 SV=1	50.2404	14	22	14	416	47.965	4.49
A0A0G2JGS4	Camk2d	Calcium/calmodulin-dependent protein kinase type II subunit delta OS=Mus musculus GN=Camk2d PE=1 SV=1	19.3246	6	6	6	533	59.965	7.27
P40124	Cap1	Adenylyl cyclase-associated protein 1 OS=Mus musculus GN=Cap1 PE=1 SV=4	43.2489	14	18	14	474	51.532	7.52
O08529	Capn2	Calpain-2 catalytic subunit OS=Mus musculus GN=Capn2 PE=1 SV=4	1.71429	1	1	1	700	79.822	4.96
O88456	Capns1	Calpain small subunit 1 OS=Mus musculus GN=Capns1 PE=1 SV=1	16.3569	4	5	4	269	28.445	5.63
A0A087WQT6	Casp8	Caspase-8 OS=Mus musculus GN=Casp8 PE=1 SV=1	2	1	1	1	500	57.784	5.21
P24270	Cat	Catalase OS=Mus musculus GN=Cat PE=1 SV=4	10.4364	4	4	4	527	59.758	7.88
Q8BGU5	Ccny	Cyclin-Y OS=Mus musculus GN=Ccny PE=1 SV=1	17.0088	4	8	4	341	39.37	7.2
O35457	Ccrl2	C-C chemokine receptor-like 2 OS=Mus musculus GN=Ccrl2 PE=1 SV=2	4.44444	1	1	1	360	40.718	7.62
Q3U4U6	Cct3	T-complex protein 1 subunit gamma OS=Mus musculus GN=Cct3 PE=1 SV=1	33.578	13	15	13	545	60.591	6.7
Q3U6A3	Cd14	Monocyte differentiation antigen CD14 OS=Mus musculus GN=Cd14 PE=2 SV=1	30.8743	8	22	8	366	39.145	5.21
Q3U0U7	Cd180	Uncharacterized protein OS=Mus musculus GN=Cd180 PE=2 SV=1	19.3646	11	21	11	661	74.16	5.87
Q6XJV4	Cd200r4	Cell surface glycoprotein CD200 receptor 4 OS=Mus musculus GN=Cd200r4 PE=1 SV=1	11.4815	2	3	2	270	29.606	7.14
P31041	Cd28	T-cell-specific surface glycoprotein CD28 OS=Mus musculus GN=Cd28 PE=1 SV=2	11.9266	2	2	2	218	25.227	8.53
B2RRE8	Cd2ap	CD2-associated protein OS=Mus musculus GN=Cd2ap PE=2 SV=1	10.0471	4	4	4	637	70.389	6.38
Q6SJQ0	Cd300a	CMRF35-like molecule 8 OS=Mus musculus GN=Cd300a PE=1 SV=2	2.83019	1	1	1	318	35.607	5.64
Q63994	Cd33	Myeloid cell surface antigen CD33 OS=Mus musculus GN=Cd33 PE=2 SV=1	2.97767	1	1	1	403	44.795	8.78
Q3TA14	Cd36	Uncharacterized protein OS=Mus musculus GN=Cd36 PE=2 SV=1	29.4492	10	19	10	472	52.664	8.35
Q3U429	Cd37	Tetraspanin OS=Mus musculus GN=Cd37 PE=1 SV=1	7.92079	3	3	3	303	34.236	8.05
A2APM2	Cd44	CD44 antigen OS=Mus musculus GN=Cd44 PE=1 SV=1	10.2564	8	19	8	780	85.786	5.02
E5Q371	Cd47	Integrin-associated protein OS=Mus musculus GN=Cd47 PE=2 SV=1	4.62046	1	5	1	303	33.062	8.63
Q18PH8	Cd48	CD48 OS=Mus musculus GN=Cd48 PE=2 SV=1	16.25	3	3	3	240	27.367	7.4
Q3TV80	Cd53	Tetraspanin OS=Mus musculus GN=Cd53 PE=2 SV=1	18.2648	1	1	1	219	24.162	7.11
Q8BT06	Cd63	Tetraspanin OS=Mus musculus GN=Cd63 PE=2 SV=1	7.22892	2	12	2	249	26.766	7.37
A0A0R4J1C8	Cd68	Macrosialin OS=Mus musculus GN=Cd68 PE=1 SV=1	8.65672	3	12	3	335	35.904	9.33
Q3U4Q8	Cd74	CD74 antigen (Invariant polypeptide of major histocompatibility complex, class II antigen-associated), isoform CRA_f OS=Mus musculus GN=Cd74 PE=2 SV=1	2.50896	1	1	1	279	31.537	8.34
P35762	Cd81	CD81 antigen OS=Mus musculus GN=Cd81 PE=1 SV=2	19.0678	2	2	2	236	25.797	5.83
A0A0R4J0K5	Cd84	SLAM family member 5 OS=Mus musculus GN=Cd84 PE=1 SV=1	6.68693	2	2	2	329	37.321	7.97
P40240	Cd9	CD9 antigen OS=Mus musculus GN=Cd9 PE=1 SV=2	26.5487	5	12	5	226	25.241	7.23
Q61081	Cdc37	Hsp90 co-chaperone Cdc37 OS=Mus musculus GN=Cdc37 PE=1 SV=1	5.5409	1	2	1	379	44.565	5.34
Q3UL78	Cdc42	Uncharacterized protein OS=Mus musculus GN=Cdc42 PE=2 SV=1	40.1361	4	11	4	147	16.493	6.55
Q8BHL7	Cdc42se1	CDC42 small effector protein 1 OS=Mus musculus GN=Cdc42se1 PE=1 SV=1	15	1	1	1	80	9.07	9.99
Q8VDP6	Cdipt	CDP-diacylglycerol--inositol 3-phosphatidyltransferase OS=Mus musculus GN=Cdipt PE=1 SV=1	16.4319	3	3	3	213	23.583	8.27
O35495	Cdk14	Cyclin-dependent kinase 14 OS=Mus musculus GN=Cdk14 PE=1 SV=2	4.47761	2	3	1	469	52.962	8.92
Q543F6	Cdk5	Cyclin-dependent kinase 5, isoform CRA_c OS=Mus musculus GN=Cdk5 PE=1 SV=1	9.24658	3	4	2	292	33.267	7.66
E9Q8I0	Cfh	Complement factor H OS=Mus musculus GN=Cfh PE=1 SV=1	1.4377	1	1	1	1252	141.179	7.11
P18760	Cfl1	Cofilin-1 OS=Mus musculus GN=Cfl1 PE=1 SV=3	52.4096	8	15	8	166	18.548	8.09
P61022	Chp1	Calcineurin B homologous protein 1 OS=Mus musculus GN=Chp1 PE=1 SV=2	27.6923	5	6	5	195	22.418	5.1
Q8BMK4	Ckap4	Cytoskeleton-associated protein 4 OS=Mus musculus GN=Ckap4 PE=1 SV=2	33.913	16	18	16	575	63.654	5.64
B9EJA4	Clasp2	Clasp2 protein OS=Mus musculus GN=Clasp2 PE=2 SV=1	2.67584	3	3	3	1308	142.918	8.7
B1ATV0	Clcn5	Chloride channel protein OS=Mus musculus GN=Clcn5 PE=1 SV=1	3.43137	2	2	2	816	90.647	6.54
Q9R007	Clec5a	C-type lectin domain family 5 member A OS=Mus musculus GN=Clec5a PE=1 SV=2	13.1579	2	2	2	190	21.681	6.52
Q9Z1Q5	Clic1	Chloride intracellular channel protein 1 OS=Mus musculus GN=Clic1 PE=1 SV=3	66.805	11	13	11	241	26.996	5.17
Q9QYB1	Clic4	Chloride intracellular channel protein 4 OS=Mus musculus GN=Clic4 PE=1 SV=3	54.9407	9	14	9	253	28.711	5.59
Q61124	Cln3	Battenin OS=Mus musculus GN=Cln3 PE=1 SV=2	2.51142	1	1	1	438	47.627	5.44
Q8VBZ3	Clptm1	Cleft lip and palate transmembrane protein 1 homolog OS=Mus musculus GN=Clptm1 PE=1 SV=1	3.76506	2	2	2	664	75.243	6.3
Q6PFA2	Clta	Clathrin light chain OS=Mus musculus GN=Clta PE=1 SV=1	16.9725	3	3	3	218	23.618	4.5
Q69ZF7	Cnnm4	Metal transporter CNNM4 OS=Mus musculus GN=Cnnm4 PE=1 SV=2	1.03761	1	1	1	771	86.57	6.07
O88587	Comt	Catechol O-methyltransferase OS=Mus musculus GN=Comt PE=1 SV=2	22.2642	4	4	4	265	29.467	5.83
Q9JIF7	Copb1	Coatomer subunit beta OS=Mus musculus GN=Copb1 PE=1 SV=1	10.3882	6	8	6	953	106.998	6
Q3U1N0	Coro1a	Coronin OS=Mus musculus GN=Coro1a PE=1 SV=1	27.9826	10	13	10	461	50.957	6.48
Q64735	Cr1l	Complement component receptor 1-like protein OS=Mus musculus GN=Cr1l PE=1 SV=1	8.48861	4	6	4	483	53.728	6.65
Q64010	Crk	Adapter molecule crk OS=Mus musculus GN=Crk PE=1 SV=1	5.59211	1	1	1	304	33.794	5.55
Q0P635	Csf1r	Colony stimulating factor 1 receptor OS=Mus musculus GN=Csf1r PE=1 SV=1	3.07062	3	3	3	977	109.11	6.21
P41241	Csk	Tyrosine-protein kinase CSK OS=Mus musculus GN=Csk PE=1 SV=2	5.11111	2	2	2	450	50.684	7.06
E9Q8Z8	Ctnnd1	Catenin delta-1 OS=Mus musculus GN=Ctnnd1 PE=1 SV=1	7.23888	4	5	4	967	108.108	6.23
P10605	Ctsb	Cathepsin B OS=Mus musculus GN=Ctsb PE=1 SV=2	38.3481	10	25	10	339	37.256	5.91
A2A432	Cul4b	Cullin-4B OS=Mus musculus GN=Cul4b PE=1 SV=1	0.927835	1	1	1	970	110.63	8.37
G3X914	Cul5	Cullin-5 OS=Mus musculus GN=Cul5 PE=1 SV=1	3.39181	3	3	3	855	98.979	8.79
O35188	Cx3cl1	Fractalkine OS=Mus musculus GN=Cx3cl1 PE=1 SV=3	2.02532	1	1	1	395	42.072	5.54
B3VQI8	Cyba	Cytochrome b-245 light chain OS=Mus musculus GN=Cyba PE=2 SV=1	34.8958	5	7	5	192	20.735	9.23
Q61093	Cybb	Cytochrome b-245 heavy chain OS=Mus musculus GN=Cybb PE=1 SV=1	31.0526	16	29	16	570	65.262	7.72
Q571J1	Cyth4	MFLJ00017 protein (Fragment) OS=Mus musculus GN=Cyth4 PE=2 SV=1	10.7843	3	3	3	408	46.833	7.08
A0A0R4J104	Dab2	Disabled homolog 2 OS=Mus musculus GN=Dab2 PE=1 SV=1	1.56658	1	1	1	766	82.162	5.97
Q91WC9	Daglb	Sn1-specific diacylglycerol lipase beta OS=Mus musculus GN=Daglb PE=1 SV=2	10.0149	5	5	5	669	73.857	6.73
Q62418	Dbnl	Drebrin-like protein OS=Mus musculus GN=Dbnl PE=1 SV=2	3.44037	1	1	1	436	48.67	4.92
Q91X52	Dcxr	L-xylulose reductase OS=Mus musculus GN=Dcxr PE=1 SV=2	4.09836	1	1	1	244	25.729	7.31
A6H8H2	Dennd4c	DENN domain-containing protein 4C OS=Mus musculus GN=Dennd4c PE=1 SV=1	3.62015	4	4	4	1906	211.324	6.4
A2AHK0	Dgkz	Diacylglycerol kinase OS=Mus musculus GN=Dgkz PE=1 SV=1	1.06857	1	1	1	1123	125.048	8.91
Q9D2G2	Dlst	Dihydrolipoyllysine-residue succinyltransferase component of 2-oxoglutarate dehydrogenase complex, mitochondrial OS=Mus musculus GN=Dlst PE=1 SV=1	8.37004	3	4	3	454	48.963	8.95
Q99M87	Dnaja3	DnaJ homolog subfamily A member 3, mitochondrial OS=Mus musculus GN=Dnaja3 PE=1 SV=1	10.625	3	4	3	480	52.41	9.22
Q921J3	Dnajc5	Dnajc5 protein OS=Mus musculus GN=Dnajc5 PE=2 SV=1	27.451	3	4	3	204	22.812	5.08
F8WIV5	Dnm2	Dynamin-2 OS=Mus musculus GN=Dnm2 PE=1 SV=2	8.50575	5	5	5	870	98.036	7.64
Q9QZK7	Dok3	Docking protein 3 OS=Mus musculus GN=Dok3 PE=1 SV=1	6.30631	2	2	2	444	47.997	7.02
S4R1P5	Dst	Dystonin OS=Mus musculus GN=Dst PE=1 SV=1	0.194376	1	1	1	7717	869.994	5.45
B1AQF4	Dusp3	Dual-specificity protein phosphatase 3 OS=Mus musculus GN=Dusp3 PE=1 SV=1	23.8095	4	4	4	210	23.209	7.31
Q3TWG5	Dync1li1	Dynein cytoplasmic 1 light intermediate chain 1 OS=Mus musculus GN=Dync1li1 PE=1 SV=1	11.8547	5	6	5	523	56.579	6.42
Q3UZQ3	Eef1a1	Elongation factor 1-alpha OS=Mus musculus GN=Eef1a1 PE=2 SV=1	54.7619	18	77	1	462	50.034	9.01
A0A1D5RLL3	Efr3a	Protein EFR3 homolog A OS=Mus musculus GN=Efr3a PE=1 SV=1	6.974	4	5	4	846	95.624	6.7
Q8K1X5	Ehd1	EH-domain containing 1 (Fragment) OS=Mus musculus GN=Ehd1 PE=2 SV=1	42.8058	14	17	12	556	62.923	7.75
Q1MWP8	Ehd4	EH-domain containing 4-KJR (Fragment) OS=Mus musculus GN=Ehd4 PE=2 SV=1	30.3309	15	18	13	544	61.613	6.76
Q571D6	Elmo1	MKIAA0281 protein (Fragment) OS=Mus musculus GN=Elmo1 PE=2 SV=1	14.7099	8	11	7	741	85.565	6.33
Q3UJ20	Eno2	Uncharacterized protein OS=Mus musculus GN=Eno2 PE=2 SV=1	7.37327	2	3	1	434	47.301	5.11
Q3U0P5	Entpd6	Ectonucleoside triphosphate diphosphohydrolase 6 OS=Mus musculus GN=Entpd6 PE=1 SV=1	2.41758	1	1	1	455	49.768	8.62
Q3U2Z5	Eps8	Uncharacterized protein OS=Mus musculus GN=Eps8 PE=2 SV=1	3.77804	2	2	2	847	94.426	7.46
Q8BFZ9	Erlin2	Erlin-2 OS=Mus musculus GN=Erlin2 PE=1 SV=1	16.1765	5	6	4	340	37.849	5.5
Q3TZZ7	Esyt2	Extended synaptotagmin-2 OS=Mus musculus GN=Esyt2 PE=1 SV=1	3.5503	2	2	2	845	94.081	7.75
Q5SUS9	Ewsr1	RNA-binding protein EWS OS=Mus musculus GN=Ewsr1 PE=1 SV=1	1.36157	1	1	1	661	68.994	9.29
Q6A0A9	FAM120A	Constitutive coactivator of PPAR-gamma-like protein 1 OS=Mus musculus GN=FAM120A PE=1 SV=2	14.5683	12	14	12	1112	121.569	8.92
Q6P9N1	Fam126a	Hyccin OS=Mus musculus GN=Fam126a PE=1 SV=3	4.22265	1	1	1	521	57.285	7.88
Q3UW53	Fam129a	Protein Niban OS=Mus musculus GN=Fam129a PE=1 SV=2	9.28726	6	9	6	926	102.585	4.78
P19096	Fasn	Fatty acid synthase OS=Mus musculus GN=Fasn PE=1 SV=2	12.3003	22	23	22	2504	272.257	6.58
P20491	Fcer1g	High affinity immunoglobulin epsilon receptor subunit gamma OS=Mus musculus GN=Fcer1g PE=1 SV=1	25.5814	3	7	3	86	9.646	7.97
P26151	Fcgr1	High affinity immunoglobulin gamma Fc receptor I OS=Mus musculus GN=Fcgr1 PE=1 SV=1	6.68317	3	4	3	404	44.86	6.09
A0A0B4J1E6	Fcgr2b	Fc receptor, IgG, low affinity IIb OS=Mus musculus GN=Fcgr2b PE=1 SV=1	7.05882	2	3	1	340	37.767	6.73
A0A0B4J1M6	Fcgr3	Low affinity immunoglobulin gamma Fc region receptor III OS=Mus musculus GN=Fcgr3 PE=1 SV=1	18.7266	4	6	3	267	30.768	9.03
A0A0B4J1G0	Fcgr4	Low affinity immunoglobulin gamma Fc region receptor IV OS=Mus musculus GN=Fcgr4 PE=1 SV=1	9.63855	2	2	2	249	28.38	8.09
Q3UQN2	Fcho2	F-BAR domain only protein 2 OS=Mus musculus GN=Fcho2 PE=1 SV=1	1.11248	1	1	1	809	88.679	6.89
P16879	Fes	Tyrosine-protein kinase Fes/Fps OS=Mus musculus GN=Fes PE=1 SV=2	4.13625	3	3	3	822	93.72	6.8
P14234	Fgr	Tyrosine-protein kinase Fgr OS=Mus musculus GN=Fgr PE=1 SV=2	5.60928	3	4	2	517	58.829	5.38
Q8QZS3	Flcn	Folliculin OS=Mus musculus GN=Flcn PE=1 SV=1	5.00864	2	2	2	579	64.286	6.38
Q8BTM8	Flna	Filamin-A OS=Mus musculus GN=Flna PE=1 SV=5	12.6558	21	22	20	2647	281.046	6.04
Q80X90	Flnb	Filamin-B OS=Mus musculus GN=Flnb PE=1 SV=3	1.88317	3	3	2	2602	277.651	5.71
Q8VHX6	Flnc	Filamin-C OS=Mus musculus GN=Flnc PE=1 SV=3	2.86134	4	4	2	2726	290.937	5.95
O08917	Flot1	Flotillin-1 OS=Mus musculus GN=Flot1 PE=1 SV=1	2.57009	1	1	1	428	47.484	7.15
Q3UEG9	Flot2	Uncharacterized protein OS=Mus musculus GN=Flot2 PE=2 SV=1	2.63158	1	2	1	456	50.224	5.33
A0A1W2P6X3	Fmnl1	Formin-like protein 1 OS=Mus musculus GN=Fmnl1 PE=1 SV=1	10	8	8	8	1100	122.62	5.88
Q80TY0	Fnbp1	Formin-binding protein 1 OS=Mus musculus GN=Fnbp1 PE=1 SV=2	2.43506	1	1	1	616	71.299	5.67
Q571F9	G3bp1	MKIAA4115 protein (Fragment) OS=Mus musculus GN=G3bp1 PE=2 SV=1	9.30693	4	4	4	505	56.121	6.46
Q00612	G6pdx	Glucose-6-phosphate 1-dehydrogenase X OS=Mus musculus GN=G6pdx PE=1 SV=3	10.2913	5	5	5	515	59.225	6.49
A0A1S6GWH0	Gabarap	Gamma-aminobutyric acid receptor associated protein, isoform CRA_c OS=Mus musculus GN=Gabarap PE=2 SV=1	4.29448	1	1	1	163	18.671	9.51
A0A0A0MQF6	Gapdh	Glyceraldehyde-3-phosphate dehydrogenase OS=Mus musculus GN=Gapdh PE=1 SV=1	63.5097	17	125	17	359	38.629	8.97
Q9JL56	Gde1	Glycerophosphodiester phosphodiesterase 1 OS=Mus musculus GN=Gde1 PE=1 SV=1	4.53172	1	1	1	331	37.605	6.9
Q61543	Glg1	Golgi apparatus protein 1 OS=Mus musculus GN=Glg1 PE=1 SV=1	15.234	13	17	13	1175	133.646	6.84
P27601	Gna13	Guanine nucleotide-binding protein subunit alpha-13 OS=Mus musculus GN=Gna13 PE=1 SV=1	35.809	13	15	12	377	44.027	8.21
P08752	Gnai2	Guanine nucleotide-binding protein G(i) subunit alpha-2 OS=Mus musculus GN=Gnai2 PE=1 SV=5	59.1549	18	71	12	355	40.463	5.45
Q3TJH1	Gnai3	Uncharacterized protein OS=Mus musculus GN=Gnai3 PE=2 SV=1	45.7627	12	42	6	354	40.513	5.57
P21279	Gnaq	Guanine nucleotide-binding protein G(q) subunit alpha OS=Mus musculus GN=Gnaq PE=1 SV=4	29.805	9	10	9	359	42.131	5.68
Q6R0H7	Gnas	Guanine nucleotide-binding protein G(s) subunit alpha isoforms XLas OS=Mus musculus GN=Gnas PE=1 SV=1	10.4148	9	12	8	1133	121.429	4.81
Q3TQ70	Gnb1	Beta1 subnuit of GTP-binding protein OS=Mus musculus GN=Gnb1 PE=1 SV=1	60.2941	14	47	8	340	37.353	6
P62880	Gnb2	Guanine nucleotide-binding protein G(I)/G(S)/G(T) subunit beta-2 OS=Mus musculus GN=Gnb2 PE=1 SV=3	47.3529	13	45	7	340	37.307	6
A0A0N4SW28	Gng12	Guanine nucleotide-binding protein subunit gamma OS=Mus musculus GN=Gng12 PE=1 SV=1	49.3976	3	5	3	83	9.176	9.25
P63213	Gng2	Guanine nucleotide-binding protein G(I)/G(S)/G(O) subunit gamma-2 OS=Mus musculus GN=Gng2 PE=1 SV=2	52.1127	3	6	3	71	7.845	7.99
P50153	Gng4	Guanine nucleotide-binding protein G(I)/G(S)/G(O) subunit gamma-4 OS=Mus musculus GN=Gng4 PE=1 SV=1	22.6667	1	1	1	75	8.399	7.08
P05202	Got2	Aspartate aminotransferase, mitochondrial OS=Mus musculus GN=Got2 PE=1 SV=1	43.0233	12	12	12	430	47.381	9
B2RSR7	Gpd1l	Glycerol-3-phosphate dehydrogenase [NAD(+)] OS=Mus musculus GN=Gpd1l PE=2 SV=1	2.2792	1	1	1	351	38.201	6.77
Q3TAV1	Gpnmb	Uncharacterized protein OS=Mus musculus GN=Gpnmb PE=2 SV=1	20.2091	9	29	9	574	63.577	7.77
Q9EQQ3	Gpr63	Probable G-protein coupled receptor 63 OS=Mus musculus GN=Gpr63 PE=2 SV=2	1.64706	1	1	1	425	47.756	9.76
Q3U1Q4	Grb2	Uncharacterized protein OS=Mus musculus GN=Grb2 PE=2 SV=1	26.7281	5	7	5	217	25.223	6.07
Q3TST4	Grk5	G protein-coupled receptor kinase OS=Mus musculus GN=Grk5 PE=1 SV=1	2.37288	1	1	1	590	67.689	8.19
P01900	H2-D1	H-2 class I histocompatibility antigen, D-D alpha chain OS=Mus musculus GN=H2-D1 PE=1 SV=1	35.3425	10	19	6	365	41.084	6.65
A0A068BEQ2	H2-Ke6	H2-K region expressed gene 6, isoform CRA_a OS=Mus musculus GN=H2-Ke6 PE=2 SV=1	4.6332	1	1	1	259	26.571	6.92
P01897	H2-L	H-2 class I histocompatibility antigen, L-D alpha chain OS=Mus musculus GN=H2-L PE=1 SV=2	34.5304	10	15	7	362	40.685	6.25
G3UY91	H2-Q2	Histocompatibility 2, Q region locus 2 (Fragment) OS=Mus musculus GN=H2-Q2 PE=4 SV=1	13.1579	1	1	1	76	8.152	5.26
Q4FZH9	H2-T23	H2-T23 protein OS=Mus musculus GN=H2-T23 PE=2 SV=1	8.26772	2	2	1	254	29.249	5.99
A0A087WQ04	Hck	Tyrosine-protein kinase OS=Mus musculus GN=Hck PE=1 SV=1	9.92366	5	7	2	524	59.092	7.24
P49710	Hcls1	Hematopoietic lineage cell-specific protein OS=Mus musculus GN=Hcls1 PE=1 SV=2	7.20165	3	3	3	486	54.207	4.84
P70349	Hint1	Histidine triad nucleotide-binding protein 1 OS=Mus musculus GN=Hint1 PE=1 SV=3	50	4	4	4	126	13.768	6.87
P14901	Hmox1	Heme oxygenase 1 OS=Mus musculus GN=Hmox1 PE=1 SV=1	4.49827	1	1	1	289	32.908	6.54
O70252	Hmox2	Heme oxygenase 2 OS=Mus musculus GN=Hmox2 PE=1 SV=1	18.4127	5	7	5	315	35.716	5.87
Q8C5N9	Hsd17b7	3-keto-steroid reductase OS=Mus musculus GN=Hsd17b7 PE=1 SV=1	9.11602	2	2	2	362	39.988	7.03
Q80Y52	Hsp90aa1	Heat shock protein 90, alpha (Cytosolic), class A member 1 OS=Mus musculus GN=Hsp90aa1 PE=1 SV=2	24.693	16	24	11	733	84.735	5.01
P11499	Hsp90ab1	Heat shock protein HSP 90-beta OS=Mus musculus GN=Hsp90ab1 PE=1 SV=3	38.1215	22	30	16	724	83.229	5.03
Q3UAD6	Hsp90b1	Heat shock protein 90kDa beta (Grp94), member 1 OS=Mus musculus GN=Hsp90b1 PE=1 SV=1	45.2618	30	57	29	802	92.418	4.82
P63038	Hspd1	60 kDa heat shock protein, mitochondrial OS=Mus musculus GN=Hspd1 PE=1 SV=1	61.082	24	78	24	573	60.917	6.18
P13597	Icam1	Intercellular adhesion molecule 1 OS=Mus musculus GN=Icam1 PE=1 SV=1	5.95903	4	4	4	537	58.807	6.13
Q8CGB9	Ide	Insulin degrading enzyme OS=Mus musculus GN=Ide PE=2 SV=1	1.07949	1	1	1	1019	117.62	6.52
Q9ESY9	Ifi30	Gamma-interferon-inducible lysosomal thiol reductase OS=Mus musculus GN=Ifi30 PE=1 SV=3	14.9194	2	2	2	248	27.766	5.01
Q99J93	Ifitm2	Interferon-induced transmembrane protein 2 OS=Mus musculus GN=Ifitm2 PE=1 SV=1	11.1111	1	1	1	144	15.733	7.3
Q9CQW9	Ifitm3	Interferon-induced transmembrane protein 3 OS=Mus musculus GN=Ifitm3 PE=1 SV=1	30.6569	2	3	2	137	14.945	7.4
B7ZWC4	Igf2r	Insulin-like growth factor 2 receptor OS=Mus musculus GN=Igf2r PE=2 SV=1	5.92026	10	10	10	2483	273.687	5.72
Q8R366	Igsf8	Immunoglobulin superfamily member 8 OS=Mus musculus GN=Igsf8 PE=1 SV=2	33.0606	14	25	14	611	64.97	7.99
O88351	Ikbkb	Inhibitor of nuclear factor kappa-B kinase subunit beta OS=Mus musculus GN=Ikbkb PE=1 SV=1	5.01982	4	4	4	757	86.635	6.4
O55222	Ilk	Integrin-linked protein kinase OS=Mus musculus GN=Ilk PE=1 SV=2	11.0619	4	4	4	452	51.34	8.07
Q9ES52	Inpp5d	Phosphatidylinositol 3,4,5-trisphosphate 5-phosphatase 1 OS=Mus musculus GN=Inpp5d PE=1 SV=2	7.97649	8	10	8	1191	133.458	7.8
M4TKR7	Insr	Tyrosine-protein kinase receptor OS=Mus musculus GN=Insr PE=2 SV=1	1.01156	1	1	1	1384	156.699	5.95
Q9JKF1	Iqgap1	Ras GTPase-activating-like protein IQGAP1 OS=Mus musculus GN=Iqgap1 PE=1 SV=2	44.0555	56	81	1	1657	188.624	6.48
U5NJN6	Irgm1	Immunity-related GTPase family M member 1 OS=Mus musculus molossinus GN=Irgm1 PE=4 SV=1	22.3919	6	6	6	393	44.859	8.32
Q571M5	Itch	MKIAA4011 protein (Fragment) OS=Mus musculus GN=Itch PE=2 SV=1	2.96804	2	2	2	876	100.183	6.19
Q00651	Itga4	Integrin alpha-4 OS=Mus musculus GN=Itga4 PE=1 SV=1	19.2493	15	22	15	1039	115.622	6.73
P11688	Itga5	Integrin alpha-5 OS=Mus musculus GN=Itga5 PE=1 SV=3	6.83761	6	7	6	1053	114.971	5.95
Q3U1U4	Itgam	Integrin alpha-M OS=Mus musculus GN=Itgam PE=1 SV=1	34.0909	33	78	33	1232	135.859	8.21
A0A0F7IQ06	Itgav	Alpha v integrin OS=Mus musculus GN=Itgav PE=2 SV=1	8.5249	5	6	5	1044	115.205	5.68
Q3TD13	Itgax	Uncharacterized protein OS=Mus musculus GN=Itgax PE=2 SV=1	1.1976	1	1	1	1169	129.115	6.64
P09055	Itgb1	Integrin beta-1 OS=Mus musculus GN=Itgb1 PE=1 SV=1	21.5539	12	28	12	798	88.173	5.94
P11835	Itgb2	Integrin beta-2 OS=Mus musculus GN=Itgb2 PE=1 SV=2	42.4125	28	58	27	771	84.97	7.12
G5E8F8	Itgb5	Integrin beta OS=Mus musculus GN=Itgb5 PE=1 SV=1	2.45098	2	2	1	816	90.003	6.25
A6X935	Itih4	Inter alpha-trypsin inhibitor, heavy chain 4 OS=Mus musculus GN=Itih4 PE=1 SV=2	0.849257	1	1	1	942	104.594	6.4
Q9Z329	Itpr2	Inositol 1,4,5-trisphosphate receptor type 2 OS=Mus musculus GN=Itpr2 PE=1 SV=4	1.7401	4	4	3	2701	307.278	6.44
P70227	Itpr3	Inositol 1,4,5-trisphosphate receptor type 3 OS=Mus musculus GN=Itpr3 PE=1 SV=3	1.83521	4	5	3	2670	304.08	6.54
Q60749	Khdrbs1	KH domain-containing, RNA-binding, signal transduction-associated protein 1 OS=Mus musculus GN=Khdrbs1 PE=1 SV=2	3.16027	1	1	1	443	48.34	8.72
P32883	Kras	GTPase KRas OS=Mus musculus GN=Kras PE=1 SV=1	46.5608	6	8	2	189	21.642	6.77
P04104	Krt1	Keratin, type II cytoskeletal 1 OS=Mus musculus GN=Krt1 PE=1 SV=4	3.61068	2	5	1	637	65.565	8.15
Q9DC13	Lamp1	Lysosomal membrane glycoprotein 1, isoform CRA_a OS=Mus musculus GN=Lamp1 PE=2 SV=1	8.35381	3	8	3	407	43.908	8.4
Q8C5K0	Lamp2	Lysosomal membrane glycoprotein 2, isoform CRA_a OS=Mus musculus GN=Lamp2 PE=2 SV=1	11.7788	5	9	5	416	45.768	8.03
Q9CQ22	Lamtor1	Ragulator complex protein LAMTOR1 OS=Mus musculus GN=Lamtor1 PE=1 SV=1	75.1553	9	13	9	161	17.738	5.15
Q9JJK2	Lancl2	LanC-like protein 2 OS=Mus musculus GN=Lancl2 PE=1 SV=1	4	1	1	1	450	50.745	7.28
Q9JHL0	Lat2	Linker for activation of T-cells family member 2 OS=Mus musculus GN=Lat2 PE=1 SV=1	6.40394	1	2	1	203	22.862	4.82
Q3TJX0	Lcp1	Uncharacterized protein OS=Mus musculus GN=Lcp1 PE=2 SV=1	62.5199	28	48	24	627	70.091	5.33
Q8C142	Ldlrap1	Low density lipoprotein receptor adapter protein 1 OS=Mus musculus GN=Ldlrap1 PE=1 SV=3	5.19481	1	1	1	308	33.954	6.58
Q64281	Lilrb4	Leukocyte immunoglobulin-like receptor subfamily B member 4 OS=Mus musculus GN=Lilrb4 PE=1 SV=1	8.65672	2	3	2	335	37.521	6.21
Q9D7B2	Lims1	LIM and senescent cell antigen-like-containing domain protein OS=Mus musculus GN=Lims1 PE=1 SV=2	3.0303	1	1	1	396	45.563	7.88
Q3TEL5	Lipa	Lipase OS=Mus musculus GN=Lipa PE=2 SV=1	9.82368	3	3	3	397	45.28	8.28
Q8C129	Lnpep	Leucyl-cystinyl aminopeptidase OS=Mus musculus GN=Lnpep PE=1 SV=1	16.878	15	17	15	1025	117.229	5.96
P11152	Lpl	Lipoprotein lipase OS=Mus musculus GN=Lpl PE=1 SV=3	20.4641	5	7	5	474	53.076	7.87
Q8R355	Lpxn	Lpxn protein OS=Mus musculus GN=Lpxn PE=2 SV=1	8.80829	3	3	3	386	43.431	6.33
A0A0R4J0I9	Lrp1	Low density lipoprotein receptor-related protein 1 OS=Mus musculus GN=Lrp1 PE=1 SV=1	14.3894	50	68	50	4545	504.441	5.36
A0A1S6GWI9	Lrpap1	Uncharacterized protein OS=Mus musculus GN=Lrpap1 PE=2 SV=1	21.9577	8	9	8	378	44.078	8.69
P19973	Lsp1	Lymphocyte-specific protein 1 OS=Mus musculus GN=Lsp1 PE=1 SV=2	3.93939	1	1	1	330	36.692	4.82
Q3U6Q5	Lyn	Tyrosine-protein kinase OS=Mus musculus GN=Lyn PE=2 SV=1	35.6415	15	20	12	491	56.249	6.57
A2ADH1	Magt1	Magnesium transporter protein 1 OS=Mus musculus GN=Magt1 PE=1 SV=1	2.71739	1	1	1	368	41.61	10.05
P31938	Map2k1	Dual specificity mitogen-activated protein kinase kinase 1 OS=Mus musculus GN=Map2k1 PE=1 SV=2	16.5394	5	6	3	393	43.446	6.7
Q63932	Map2k2	Dual specificity mitogen-activated protein kinase kinase 2 OS=Mus musculus GN=Map2k2 PE=1 SV=2	17.7057	5	7	3	401	44.374	7.05
P63085	Mapk1	Mitogen-activated protein kinase 1 OS=Mus musculus GN=Mapk1 PE=1 SV=3	17.0391	5	8	3	358	41.249	6.98
Q63844	Mapk3	Mitogen-activated protein kinase 3 OS=Mus musculus GN=Mapk3 PE=1 SV=5	15	5	7	3	380	43.039	6.61
K3W4S4	Mapk8ip3	C-Jun-amino-terminal kinase-interacting protein 3 OS=Mus musculus GN=Mapk8ip3 PE=1 SV=1	0.743494	1	1	1	1345	148.551	5.58
Q8BJ34	Marf1	Meiosis regulator and mRNA stability factor 1 OS=Mus musculus GN=Marf1 PE=1 SV=3	2.02312	3	3	2	1730	191.942	8.22
P08249	Mdh2	Malate dehydrogenase, mitochondrial OS=Mus musculus GN=Mdh2 PE=1 SV=3	32.2485	7	9	7	338	35.589	8.68
Q3TDU5	Mfge8	Milk fat globule-EGF factor 8 protein, isoform CRA_a OS=Mus musculus GN=Mfge8 PE=2 SV=1	55.6338	20	55	20	426	47.167	7.05
B7ZP19	Milr1	Allergin-1 OS=Mus musculus GN=Milr1 PE=2 SV=1	4.06504	1	1	1	246	28.154	10.33
Q8K273	Mmgt1	Membrane magnesium transporter 1 OS=Mus musculus GN=Mmgt1 PE=1 SV=1	26.7176	2	3	2	131	14.668	9.16
B9EHZ5	Mpp6	Membrane protein, palmitoylated 6 (MAGUK p55 subfamily member 6) OS=Mus musculus GN=Mpp6 PE=2 SV=1	4.08163	2	2	2	539	60.887	6.18
P26041	Msn	Moesin OS=Mus musculus GN=Msn PE=1 SV=3	30.156	17	20	17	577	67.725	6.6
Q3U2C3	Msr1	Uncharacterized protein OS=Mus musculus GN=Msr1 PE=2 SV=1	11.0169	4	5	4	354	38.71	7.52
Q80WJ7	Mtdh	Protein LYRIC OS=Mus musculus GN=Mtdh PE=1 SV=1	24.8705	11	11	11	579	63.808	9.33
Q8VDD5	Myh9	Myosin-9 OS=Mus musculus GN=Myh9 PE=1 SV=4	38.2653	61	85	61	1960	226.232	5.66
B1B1A8	Mylk	Myosin light chain kinase, smooth muscle OS=Mus musculus GN=Mylk PE=1 SV=1	0.410256	1	1	1	1950	213.475	6.25
F8VQB6	Myo10	Unconventional myosin-X OS=Mus musculus GN=Myo10 PE=1 SV=1	0.387973	1	1	1	2062	237.174	6.25
Q9WTI7	Myo1c	Unconventional myosin-Ic OS=Mus musculus GN=Myo1c PE=1 SV=2	28.222	22	27	22	1063	121.868	9.35
Q5SYD0	Myo1d	Unconventional myosin-Id OS=Mus musculus GN=Myo1d PE=1 SV=1	19.1849	12	15	11	1006	116.007	9.41
Q5SUA5	Myo1g	Unconventional myosin-Ig OS=Mus musculus GN=Myo1g PE=1 SV=1	30.8594	24	27	23	1024	117.153	8.59
A0A286YDF5	Myof	Myoferlin OS=Mus musculus GN=Myof PE=1 SV=1	34.6434	59	82	59	2061	234.378	6.14
F8WH69	Ncf1	Neutrophil cytosol factor 1 OS=Mus musculus GN=Ncf1 PE=1 SV=1	21.2871	6	7	6	404	45.987	9.01
B6DT57	Ncf4	p40phox OS=Mus musculus GN=Ncf4 PE=2 SV=1	21.8289	5	5	5	339	38.71	6.21
Q6ZQF2	Ncstn	MKIAA0253 protein (Fragment) OS=Mus musculus GN=Ncstn PE=2 SV=1	12.5	7	9	7	720	79.794	6.43
B7ZWC0	Ndrg1	N-myc downstream regulated gene 1 OS=Mus musculus GN=Ndrg1 PE=2 SV=1	15.9898	4	8	4	394	42.971	6.1
Q9DC70	Ndufs7	NADH dehydrogenase [ubiquinone] iron-sulfur protein 7, mitochondrial OS=Mus musculus GN=Ndufs7 PE=1 SV=1	4.01786	1	1	1	224	24.667	9.92
Q3TBS2	Nfam1	Uncharacterized protein OS=Mus musculus GN=Nfam1 PE=2 SV=1	7.19697	1	1	1	264	29.98	8.29
Q3UGS1	Nipsnap1	Uncharacterized protein OS=Mus musculus GN=Nipsnap1 PE=2 SV=1	4.38871	1	1	1	319	37.493	8.7
Q80TM9	Nisch	Nischarin OS=Mus musculus GN=Nisch PE=1 SV=2	1.06717	1	1	1	1593	174.903	5.16
O70310	Nmt1	Glycylpeptide N-tetradecanoyltransferase 1 OS=Mus musculus GN=Nmt1 PE=1 SV=1	12.0968	4	4	4	496	56.852	8
Q8K3Z0	Nod2	Nucleotide-binding oligomerization domain-containing protein 2 OS=Mus musculus GN=Nod2 PE=1 SV=1	0.686275	1	1	1	1020	113.49	7.11
G5E8J0	Notch2	Neurogenic locus notch homolog protein 2 OS=Mus musculus GN=Notch2 PE=1 SV=1	0.525677	1	1	1	2473	265.454	5.22
O35604	Npc1	Niemann-Pick C1 protein OS=Mus musculus GN=Npc1 PE=1 SV=2	11.9812	13	16	13	1277	142.791	5.71
P97300	Nptn	Neuroplastin OS=Mus musculus GN=Nptn PE=1 SV=3	12.3426	4	7	4	397	44.345	7.74
Q4FJP3	Nras	Nras protein OS=Mus musculus GN=Nras PE=2 SV=1	45.5959	6	7	2	193	21.675	5.3
O35375	Nrp2	Neuropilin-2 OS=Mus musculus GN=Nrp2 PE=1 SV=2	3.86681	3	4	3	931	104.565	5.24
P46460	Nsf	Vesicle-fusing ATPase OS=Mus musculus GN=Nsf PE=1 SV=2	18.6828	11	14	11	744	82.561	6.95
Q8R480	Nup85	Nuclear pore complex protein Nup85 OS=Mus musculus GN=Nup85 PE=1 SV=1	4.72561	3	4	3	656	74.728	5.57
Q8CGY8	Ogt	UDP-N-acetylglucosamine--peptide N-acetylglucosaminyltransferase 110 kDa subunit OS=Mus musculus GN=Ogt PE=1 SV=2	1.33843	1	1	1	1046	116.877	6.7
E9PZS7	Olfr287	Olfactory receptor OS=Mus musculus GN=Olfr287 PE=3 SV=1	2.17391	1	1	1	322	36.051	8.51
Q9JJX6	P2rx4	P2X purinoceptor 4 OS=Mus musculus GN=P2rx4 PE=1 SV=1	11.5979	3	5	3	388	43.41	7.99
A2VCP3	P2rx7	P2X purinoceptor (Fragment) OS=Mus musculus GN=P2rx7 PE=2 SV=1	10.0503	5	5	5	597	68.529	8.25
P09103	P4hb	Protein disulfide-isomerase OS=Mus musculus GN=P4hb PE=1 SV=2	42.6326	19	27	19	509	57.023	4.88
Q3TDA7	Pacsin2	Protein kinase C and casein kinase substrate in neurons 2, isoform CRA_a OS=Mus musculus GN=Pacsin2 PE=1 SV=1	2.26337	1	1	1	486	55.798	5.2
Q61206	Pafah1b2	Platelet-activating factor acetylhydrolase IB subunit beta OS=Mus musculus GN=Pafah1b2 PE=1 SV=2	8.29694	1	3	1	229	25.565	5.92
Q3U181	Panx1	Pannexin OS=Mus musculus GN=Panx1 PE=2 SV=1	3.28638	1	1	1	426	48.078	7.3
E9PYG5	Parvg	Gamma-parvin OS=Mus musculus GN=Parvg PE=1 SV=1	3.38542	1	2	1	384	43.333	6.15
Q3TVT6	Pcyox1	Uncharacterized protein OS=Mus musculus GN=Pcyox1 PE=2 SV=1	17.8218	6	10	6	505	56.425	6.92
Q3THH1	Pdia6	Uncharacterized protein OS=Mus musculus GN=Pdia6 PE=2 SV=1	23.3708	7	9	7	445	48.627	5.19
Q8BFP9	Pdk1	[Pyruvate dehydrogenase (acetyl-transferring)] kinase isozyme 1, mitochondrial OS=Mus musculus GN=Pdk1 PE=1 SV=2	3.45622	1	1	1	434	48.964	8.19
D9J302	Pdlim5	ENH isoform 1e OS=Mus musculus GN=Pdlim5 PE=1 SV=1	1.4658	1	1	1	614	66.055	8
E9QPI5	Pds5a	Sister chromatid cohesion protein PDS5 homolog A OS=Mus musculus GN=Pds5a PE=1 SV=1	2.77778	3	3	2	1332	150.127	7.85
P67778	Phb	Prohibitin OS=Mus musculus GN=Phb PE=1 SV=1	63.6029	12	36	12	272	29.802	5.76
Q2TBE6	Pi4k2a	Phosphatidylinositol 4-kinase type 2-alpha OS=Mus musculus GN=Pi4k2a PE=1 SV=1	14.6138	7	7	7	479	54.224	8.05
E9Q3L2	Pi4ka	Phosphatidylinositol 4-kinase alpha OS=Mus musculus GN=Pi4ka PE=1 SV=2	6.27078	9	10	9	2105	236.889	7.06
Q570Z8	Picalm	MKIAA4114 protein (Fragment) OS=Mus musculus GN=Picalm PE=2 SV=1	6.97329	2	3	2	674	72.881	9
Q8BTI9	Pik3cb	Phosphatidylinositol 4,5-bisphosphate 3-kinase catalytic subunit beta isoform OS=Mus musculus GN=Pik3cb PE=1 SV=2	0.75188	1	1	1	1064	121.633	7.09
P26450	Pik3r1	Phosphatidylinositol 3-kinase regulatory subunit alpha OS=Mus musculus GN=Pik3r1 PE=1 SV=2	1.51934	1	1	1	724	83.465	6.28
Q544E3	Pip4k2a	Phosphatidylinositol-4-phosphate 5-kinase, type II, alpha OS=Mus musculus GN=Pip4k2a PE=1 SV=1	7.16049	2	2	2	405	46.122	6.99
F8WHW6	Pip5k1c	Phosphatidylinositol 4-phosphate 5-kinase type-1 gamma OS=Mus musculus GN=Pip5k1c PE=1 SV=1	2.03785	1	1	1	687	75.469	6.14
P52480	Pkm	Pyruvate kinase PKM OS=Mus musculus GN=Pkm PE=1 SV=4	64.5951	25	68	25	531	57.808	7.47
P70268	Pkn1	Serine/threonine-protein kinase N1 OS=Mus musculus GN=Pkn1 PE=1 SV=3	3.91121	3	3	3	946	104.346	6.27
P35456	Plaur	Urokinase plasminogen activator surface receptor OS=Mus musculus GN=Plaur PE=1 SV=1	9.17431	2	2	2	327	35.405	6.83
Q8CIH5	Plcg2	1-phosphatidylinositol 4,5-bisphosphate phosphodiesterase gamma-2 OS=Mus musculus GN=Plcg2 PE=1 SV=1	1.58103	1	1	1	1265	147.498	6.77
Q9QXS1	Plec	Plectin OS=Mus musculus GN=Plec PE=1 SV=3	12.8544	43	50	43	4691	533.861	5.96
Q8C6F4	Plek	Uncharacterized protein OS=Mus musculus GN=Plek PE=2 SV=1	20	4	6	4	350	39.803	8.48
Q9D3P8	Plgrkt	Plasminogen receptor (KT) OS=Mus musculus GN=Plgrkt PE=1 SV=1	12.9252	2	2	2	147	17.25	9.5
Q0VEW4	Plp2	Proteolipid protein 2 OS=Mus musculus GN=Plp2 PE=1 SV=1	9.86842	1	2	1	152	16.597	7.14
Q5F283	Plscr3	Phospholipid scramblase OS=Mus musculus GN=Plscr3 PE=1 SV=1	9.45946	2	3	2	296	31.782	6.38
P70206	Plxna1	Plexin-A1 OS=Mus musculus GN=Plxna1 PE=1 SV=1	7.81415	12	14	9	1894	210.965	6.9
P70207	Plxna2	Plexin-A2 OS=Mus musculus GN=Plxna2 PE=1 SV=2	5.01584	7	7	4	1894	211.399	6.54
B2RXS4	Plxnb2	Plexin-B2 OS=Mus musculus GN=Plxnb2 PE=1 SV=1	29.2074	39	46	38	1842	206.099	5.87
Q3UH93	Plxnd1	Plexin-D1 OS=Mus musculus GN=Plxnd1 PE=1 SV=1	1.50649	3	3	2	1925	211.473	7.11
Q3TN29	Pnpt1	Uncharacterized protein OS=Mus musculus GN=Pnpt1 PE=2 SV=1	1.78799	1	1	1	783	85.707	8.16
Q62086	Pon2	Serum paraoxonase/arylesterase 2 OS=Mus musculus GN=Pon2 PE=1 SV=2	25.9887	6	7	6	354	39.592	5.83
B9EKR4	Prex1	Phosphatidylinositol-3,4, 5-trisphosphate-dependent Rac exchange factor 1 OS=Mus musculus GN=Prex1 PE=2 SV=1	0.424242	1	1	1	1650	184.828	6.29
Q5EG47	Prkaa1	5'-AMP-activated protein kinase catalytic subunit alpha-1 OS=Mus musculus GN=Prkaa1 PE=1 SV=2	3.9356	2	2	2	559	63.889	8.12
P05132	Prkaca	cAMP-dependent protein kinase catalytic subunit alpha OS=Mus musculus GN=Prkaca PE=1 SV=3	8.83191	2	2	1	351	40.545	8.79
P68181	Prkacb	cAMP-dependent protein kinase catalytic subunit beta OS=Mus musculus GN=Prkacb PE=1 SV=2	8.83191	2	3	1	351	40.682	8.56
Q3TYK4	Prkar1a	Uncharacterized protein OS=Mus musculus GN=Prkar1a PE=2 SV=1	13.1373	5	5	5	510	57.245	6.89
Q8K1M3	Prkar2a	Protein kinase, cAMP dependent regulatory, type II alpha OS=Mus musculus GN=Prkar2a PE=1 SV=1	5.97015	2	2	2	402	45.561	4.93
Q3TGE4	Prkcd	Protein kinase C delta type OS=Mus musculus GN=Prkcd PE=2 SV=1	7.27003	4	4	4	674	77.51	7.62
Q3UYK2	Psen1	Presenilin OS=Mus musculus GN=Psen1 PE=2 SV=1	1.92719	1	1	1	467	52.606	5.38
Q14AQ1	Psmc6	Proteasome (Prosome, macropain) 26S subunit, ATPase, 6 OS=Mus musculus GN=Psmc6 PE=1 SV=1	20.8226	6	8	6	389	44.145	7.49
A0A0R4J0P5	Pstpip1	Proline-serine-threonine phosphatase-interacting protein 1 OS=Mus musculus GN=Pstpip1 PE=1 SV=1	11.0843	4	4	4	415	47.547	5.53
Q9QVP9	Ptk2b	Protein-tyrosine kinase 2-beta OS=Mus musculus GN=Ptk2b PE=1 SV=2	2.67592	2	2	2	1009	115.72	6.35
Q3TZW9	Ptpn1	Tyrosine-protein phosphatase non-receptor type OS=Mus musculus GN=Ptpn1 PE=1 SV=1	8.56481	3	3	3	432	49.561	6.16
P35831	Ptpn12	Tyrosine-protein phosphatase non-receptor type 12 OS=Mus musculus GN=Ptpn12 PE=1 SV=3	1.93548	1	1	1	775	86.473	5.99
P29352	Ptpn22	Tyrosine-protein phosphatase non-receptor type 22 OS=Mus musculus GN=Ptpn22 PE=1 SV=1	0.997506	1	1	1	802	89.657	7.28
Q3UCJ0	Ptpn6	Tyrosine-protein phosphatase non-receptor type OS=Mus musculus GN=Ptpn6 PE=2 SV=1	27.6382	12	12	12	597	67.675	7.81
P18052	Ptpra	Receptor-type tyrosine-protein phosphatase alpha OS=Mus musculus GN=Ptpra PE=1 SV=3	12.304	7	7	7	829	93.638	7.05
S4R1S4	Ptprc	Receptor-type tyrosine-protein phosphatase C OS=Mus musculus GN=Ptprc PE=1 SV=1	23.3565	26	39	26	1293	144.746	5.94
E9Q4S7	Ptprj	Receptor-type tyrosine-protein phosphatase eta OS=Mus musculus GN=Ptprj PE=1 SV=2	6.22222	7	8	7	1350	148.501	7.17
E9Q612	Ptpro	Receptor-type tyrosine-protein phosphatase O OS=Mus musculus GN=Ptpro PE=1 SV=1	3.91517	3	3	3	1226	138.501	5.99
Q8R143	Pttg1ip	Pituitary tumor-transforming gene 1 protein-interacting protein OS=Mus musculus GN=Pttg1ip PE=1 SV=1	5.17241	1	1	1	174	19.952	8.63
Q8BVF6	Pvr	Uncharacterized protein OS=Mus musculus GN=Pvr PE=2 SV=1	14.2157	4	6	4	408	44.668	8.07
F8VQ28	Pxn	Paxillin OS=Mus musculus GN=Pxn PE=1 SV=1	2.19966	1	1	1	591	64.465	6.02
Q4FJL0	Rab10	RAB10, member RAS oncogene family OS=Mus musculus GN=Rab10 PE=1 SV=1	47	8	14	6	200	22.527	8.38
A0A068BFR3	Rab11b	RAS oncogene family protein OS=Mus musculus GN=Rab11b PE=2 SV=1	42.6606	9	10	9	218	24.473	5.94
Q50HX4	Rab14	RAB14 protein OS=Mus musculus GN=Rab14 PE=1 SV=1	67.4419	12	23	11	215	23.882	6.21
P35293	Rab18	Ras-related protein Rab-18 OS=Mus musculus GN=Rab18 PE=1 SV=2	26.699	4	4	4	206	23.021	5.36
Q6PHN9	Rab35	Ras-related protein Rab-35 OS=Mus musculus GN=Rab35 PE=1 SV=1	17.9104	3	8	1	201	23.011	8.29
E9QKE4	Rab3gap2	Rab3 GTPase-activating protein non-catalytic subunit OS=Mus musculus GN=Rab3gap2 PE=1 SV=1	1.65826	2	2	2	1387	154.542	6.07
Q91ZR1	Rab4b	Ras-related protein Rab-4B OS=Mus musculus GN=Rab4b PE=1 SV=2	9.38967	2	5	1	213	23.614	6.06
Q0PD56	Rab5b	Rab5B OS=Mus musculus GN=Rab5b PE=2 SV=1	26.2009	5	6	2	229	25.259	6.92
Q8C266	Rab5c	Ras-related protein Rab-5C OS=Mus musculus GN=Rab5c PE=1 SV=1	38.8889	7	12	4	234	25.336	8.16
Q3UHW5	Rab8a	Uncharacterized protein OS=Mus musculus GN=Rab8a PE=2 SV=1	40.8654	8	16	3	208	23.62	8.5
Q0PD49	Rab8b	RAB8B, member RAS oncogene family OS=Mus musculus GN=Rab8b PE=1 SV=1	33.8164	7	15	2	207	23.588	9.07
A2AFP5	Rab9	RAB9, member RAS oncogene family (Fragment) OS=Mus musculus GN=Rab9 PE=1 SV=1	5.44554	1	1	1	202	22.931	5.2
A0A0U1RPM3	Rabac1	PRA1 family protein OS=Mus musculus GN=Rabac1 PE=1 SV=1	6.19469	1	1	1	226	24.955	8.5
Q3TLP8	Rac1	RAS-related C3 botulinum substrate 1, isoform CRA_a OS=Mus musculus GN=Rac1 PE=1 SV=1	32.2275	8	13	4	211	23.417	8.69
Q9WVM1	Racgap1	Rac GTPase-activating protein 1 OS=Mus musculus GN=Racgap1 PE=1 SV=1	1.91083	1	1	1	628	70.114	8.51
P63321	Rala	Ras-related protein Ral-A OS=Mus musculus GN=Rala PE=1 SV=1	22.8155	4	6	2	206	23.538	7.11
Q8CCG5	Ralb	Uncharacterized protein OS=Mus musculus GN=Ralb PE=2 SV=1	24.2718	6	11	4	206	23.334	7.28
P62835	Rap1a	Ras-related protein Rap-1A OS=Mus musculus GN=Rap1a PE=1 SV=1	60.8696	7	29	3	184	20.974	6.67
Q99JI6	Rap1b	Ras-related protein Rap-1b OS=Mus musculus GN=Rap1b PE=1 SV=2	60.8696	7	27	3	184	20.812	5.78
A0A0A6YWG7	Rapgef2	Rap guanine nucleotide exchange factor 2 OS=Mus musculus GN=Rapgef2 PE=1 SV=1	0.790754	1	1	1	1644	184	6.64
Q3UGJ5	Rasa3	Uncharacterized protein OS=Mus musculus GN=Rasa3 PE=2 SV=1	6.71463	4	5	4	834	95.854	7.44
Q6PFQ7	Rasa4	Ras GTPase-activating protein 4 OS=Mus musculus GN=Rasa4 PE=1 SV=1	5.23691	4	4	4	802	90.004	8
Q9QYF1	Rdh11	Retinol dehydrogenase 11 OS=Mus musculus GN=Rdh11 PE=1 SV=2	18.6709	5	5	5	316	35.125	8.91
Q8CEE7	Rdh13	Retinol dehydrogenase 13 OS=Mus musculus GN=Rdh13 PE=1 SV=1	3.89222	1	1	1	334	36.441	8.85
Q6A0D4	Rftn1	Raftlin OS=Mus musculus GN=Rftn1 PE=1 SV=4	19.3141	6	8	6	554	61.499	7.68
Q80WQ6	Rhbdf2	Inactive rhomboid protein 2 OS=Mus musculus GN=Rhbdf2 PE=1 SV=1	1.20919	1	1	1	827	93.375	8.76
Q4VAE6	Rhoa	Ras family member A OS=Mus musculus GN=Rhoa PE=1 SV=1	45.0777	7	12	2	193	21.768	6.1
Q62159	Rhoc	Rho-related GTP-binding protein RhoC OS=Mus musculus GN=Rhoc PE=1 SV=2	38.8601	6	10	1	193	21.992	6.58
Q4VA10	Rhof	Ras homolog gene family, member f OS=Mus musculus GN=Rhof PE=1 SV=1	5.21327	1	1	1	211	23.562	8.43
Q3UDZ1	Rhog	Ras homolog gene family, member G OS=Mus musculus GN=Rhog PE=1 SV=1	50.2618	7	11	7	191	21.295	8.12
Q60855	Ripk1	Receptor-interacting serine/threonine-protein kinase 1 OS=Mus musculus GN=Ripk1 PE=1 SV=1	1.37195	1	1	1	656	74.807	6.47
Q8VCT3	Rnpep	Aminopeptidase B OS=Mus musculus GN=Rnpep PE=1 SV=2	1.38462	1	1	1	650	72.37	5.35
Q62150	Rnps1	RNA/DNA-binding protein OS=Mus musculus GN=Rnps1 PE=2 SV=1	5.20548	2	2	2	365	40.865	10.81
Q5YLW3	Rps3	Ribosomal protein S3 OS=Mus musculus GN=Rps3 PE=1 SV=1	66.6667	16	23	16	243	26.657	9.66
B2CY77	Rpsa	Laminin receptor (Fragment) OS=Mus musculus GN=Rpsa PE=2 SV=1	49.8305	12	23	12	295	32.829	4.87
P10833	Rras	Ras-related protein R-Ras OS=Mus musculus GN=Rras PE=1 SV=1	15.5963	3	3	1	218	23.749	6.79
P62071	Rras2	Ras-related protein R-Ras2 OS=Mus musculus GN=Rras2 PE=1 SV=1	19.1176	3	3	1	204	23.385	6.01
E9PVA2	Rrp8	Ribosomal RNA-processing protein 8 OS=Mus musculus GN=Rrp8 PE=1 SV=1	2.7833	1	1	1	503	56.476	9.95
Q99P72	Rtn4	Reticulon-4 OS=Mus musculus GN=Rtn4 PE=1 SV=2	7.83133	5	9	5	1162	126.535	4.54
Q3TC45	S100a10	S100 calcium binding protein A10 (Calpactin), isoform CRA_a OS=Mus musculus GN=S100a10 PE=1 SV=1	45.3608	4	17	4	97	11.179	6.77
P14069	S100a6	Protein S100-A6 OS=Mus musculus GN=S100a6 PE=1 SV=3	8.98876	1	2	1	89	10.044	5.48
Q9EP69	Sacm1l	Phosphatidylinositide phosphatase SAC1 OS=Mus musculus GN=Sacm1l PE=1 SV=1	22.6576	11	15	11	587	66.901	7.3
Q9JKD3	Scamp5	Secretory carrier-associated membrane protein 5 OS=Mus musculus GN=Scamp5 PE=1 SV=1	4.68085	1	1	1	235	26.051	8.54
Q61009	Scarb1	Scavenger receptor class B member 1 OS=Mus musculus GN=Scarb1 PE=1 SV=1	6.09037	1	1	1	509	56.717	8.09
Q8BRF7	Scfd1	Sec1 family domain-containing protein 1 OS=Mus musculus GN=Scfd1 PE=1 SV=1	11.8936	4	4	4	639	72.277	6.38
Q80U72	Scrib	Protein scribble homolog OS=Mus musculus GN=Scrib PE=1 SV=2	0.806452	1	2	1	1612	173.952	5.12
O08992	Sdcbp	Syntenin-1 OS=Mus musculus GN=Sdcbp PE=1 SV=1	30.7692	6	40	6	299	32.359	7.15
Q9CY58	Serbp1	Plasminogen activator inhibitor 1 RNA-binding protein OS=Mus musculus GN=Serbp1 PE=1 SV=2	10.3194	3	3	3	407	44.687	8.54
Q3TWZ3	Serinc3	Uncharacterized protein OS=Mus musculus GN=Serinc3 PE=2 SV=1	2.70833	1	1	1	480	52.935	7.06
P98083	Shc1	SHC-transforming protein 1 OS=Mus musculus GN=Shc1 PE=1 SV=3	2.76339	1	2	1	579	62.568	6.54
G3X8X6	Siglec1	Sialic acid binding Ig-like lectin 1, sialoadhesin, isoform CRA_b OS=Mus musculus GN=Siglec1 PE=1 SV=1	1.76367	2	2	2	1701	183.461	6.68
O55242	Sigmar1	Sigma non-opioid intracellular receptor 1 OS=Mus musculus GN=Sigmar1 PE=1 SV=1	5.8296	1	1	1	223	25.234	5.91
P97797	Sirpa	Tyrosine-protein phosphatase non-receptor type substrate 1 OS=Mus musculus GN=Sirpa PE=1 SV=1	10.9162	4	9	1	513	56.39	8.15
P49282	Slc11a2	Natural resistance-associated macrophage protein 2 OS=Mus musculus GN=Slc11a2 PE=1 SV=2	6.51408	2	2	2	568	62.327	5.99
A0A076FRG6	Slc12a5	KCC2a variant 1 OS=Mus musculus GN=Slc12a5 PE=2 SV=1	0.615114	1	1	1	1138	126.189	6.74
Q924N4	Slc12a6	Solute carrier family 12 member 6 OS=Mus musculus GN=Slc12a6 PE=1 SV=2	3.91304	4	4	3	1150	127.444	7.03
Q9WVL3	Slc12a7	Solute carrier family 12 member 7 OS=Mus musculus GN=Slc12a7 PE=1 SV=1	7.20222	6	6	6	1083	119.404	6.51
Q99MR3	Slc12a9	Solute carrier family 12 member 9 OS=Mus musculus GN=Slc12a9 PE=1 SV=2	9.19037	5	7	5	914	96.268	7.02
P53986	Slc16a1	Monocarboxylate transporter 1 OS=Mus musculus GN=Slc16a1 PE=1 SV=1	4.46247	2	6	2	493	53.232	7.47
Q3TMA0	Slc16a3	Uncharacterized protein OS=Mus musculus GN=Slc16a3 PE=2 SV=1	10.6383	4	7	4	470	50.374	7.96
Q8BN82	Slc17a5	Sialin OS=Mus musculus GN=Slc17a5 PE=1 SV=2	1.81818	1	1	1	495	54.334	7.66
Q9EQN9	Slc19a2	Thiamine transporter 1 OS=Mus musculus GN=Slc19a2 PE=1 SV=1	4.01606	1	1	1	498	55.64	7.18
Q3UFR4	Slc1a5	Amino acid transporter OS=Mus musculus GN=Slc1a5 PE=2 SV=1	16.7568	7	13	7	555	58.327	7.44
Q9EPR4	Slc23a2	Solute carrier family 23 member 2 OS=Mus musculus GN=Slc23a2 PE=1 SV=2	1.69753	1	1	1	648	70.003	7.5
Q60714	Slc27a1	Long-chain fatty acid transport protein 1 OS=Mus musculus GN=Slc27a1 PE=1 SV=1	1.08359	1	1	1	646	71.231	8.38
O88627	Slc28a2	Sodium/nucleoside cotransporter 2 OS=Mus musculus GN=Slc28a2 PE=1 SV=2	5.15152	2	3	2	660	72.868	7.24
Q3UJY1	Slc29a1	Uncharacterized protein OS=Mus musculus GN=Slc29a1 PE=2 SV=1	3.47826	1	1	1	460	50.189	8.31
P17809	Slc2a1	Solute carrier family 2, facilitated glucose transporter member 1 OS=Mus musculus GN=Slc2a1 PE=1 SV=4	3.86179	3	3	3	492	53.949	8.87
P32037	Slc2a3	Solute carrier family 2, facilitated glucose transporter member 3 OS=Mus musculus GN=Slc2a3 PE=1 SV=1	4.0568	1	1	1	493	53.444	4.98
Q60738	Slc30a1	Zinc transporter 1 OS=Mus musculus GN=Slc30a1 PE=1 SV=1	5.36779	2	3	2	503	54.681	6.62
Q8R4H9	Slc30a5	Zinc transporter 5 OS=Mus musculus GN=Slc30a5 PE=1 SV=1	1.31406	1	1	1	761	83.718	7.39
Q3TDB6	Slc31a1	Uncharacterized protein OS=Mus musculus GN=Slc31a1 PE=2 SV=1	15.3061	2	5	2	196	21.928	7.28
Q8CFE6	Slc38a2	Sodium-coupled neutral amino acid transporter 2 OS=Mus musculus GN=Slc38a2 PE=1 SV=1	6.34921	2	2	2	504	55.467	7.94
A0A0U1RPK4	Slc3a2	4F2 cell-surface antigen heavy chain OS=Mus musculus GN=Slc3a2 PE=1 SV=1	37.6238	9	14	1	303	33.672	5.35
Q8CGA3	Slc43a2	Large neutral amino acids transporter small subunit 4 OS=Mus musculus GN=Slc43a2 PE=1 SV=1	3.16901	2	2	2	568	62.389	7.93
A2AMH4	Slc44a1	Choline transporter-like protein 1 OS=Mus musculus GN=Slc44a1 PE=1 SV=1	9.1922	5	7	5	718	80.011	8.22
A0A0R4J101	Slc4a2	Anion exchange protein OS=Mus musculus GN=Slc4a2 PE=1 SV=1	3.07195	3	3	3	1237	136.714	6.14
J9RV59	Slc4a7	Anion exchange protein OS=Mus musculus GN=Slc4a7 PE=2 SV=1	3.82775	3	4	3	1254	140.184	6.39
Q8VCS9	Slc6a12	Transporter OS=Mus musculus GN=Slc6a12 PE=1 SV=2	3.18471	2	2	1	628	71.173	7.17
Q3UPI8	Slc6a6	Transporter OS=Mus musculus GN=Slc6a6 PE=1 SV=1	10.1449	6	6	5	621	69.81	7.23
G3MV65	Slc7a1	Solute carrier family 7 member 1 (Fragment) OS=Mus musculus musculus GN=Slc7a1 PE=2 SV=1	9.48553	3	4	3	622	67.121	7.06
Q3UQM7	Slc7a5	Uncharacterized protein OS=Mus musculus GN=Slc7a5 PE=2 SV=1	4.49219	2	2	1	512	55.836	7.9
Q8BGK6	Slc7a6	Y+L amino acid transporter 2 OS=Mus musculus GN=Slc7a6 PE=1 SV=1	4.27184	2	2	1	515	56.734	7.3
Q9QXW9	Slc7a8	Large neutral amino acids transporter small subunit 2 OS=Mus musculus GN=Slc7a8 PE=1 SV=1	1.50659	1	1	1	531	57.836	6.67
Q7TSV2	Slc9a1	Sodium/hydrogen exchanger OS=Mus musculus GN=Slc9a1 PE=2 SV=1	5.4678	3	5	3	823	91.836	7.23
A1L3P4	Slc9a6	Sodium/hydrogen exchanger OS=Mus musculus GN=Slc9a6 PE=1 SV=1	2.13675	2	2	2	702	77.903	6.37
O70572	Smpd2	Sphingomyelin phosphodiesterase 2 OS=Mus musculus GN=Smpd2 PE=1 SV=1	2.6253	1	1	1	419	47.436	6.44
Q9D3L3	Snap23	Synaptosomal-associated protein OS=Mus musculus GN=Snap23 PE=1 SV=1	23.5294	3	6	3	221	24.535	4.94
Q3TJN6	Snx5	Sorting nexin OS=Mus musculus GN=Snx5 PE=2 SV=1	24.2574	7	9	7	404	46.769	6.37
Q3TZU7	Snx9	Sorting nexin OS=Mus musculus GN=Snx9 PE=2 SV=1	4.53782	2	2	2	595	66.474	5.52
P08228	Sod1	Superoxide dismutase [Cu-Zn] OS=Mus musculus GN=Sod1 PE=1 SV=2	16.2338	2	3	2	154	15.933	6.51
Q3UHA3	Spg11	Spatacsin OS=Mus musculus GN=Spg11 PE=1 SV=3	0.452675	1	1	1	2430	273.759	5.94
Q9JJF9	Sppl2a	Signal peptide peptidase-like 2A OS=Mus musculus GN=Sppl2a PE=1 SV=2	2.67686	1	1	1	523	58.09	7.06
A3KGU9	Sptan1	Spectrin alpha chain, non-erythrocytic 1 OS=Mus musculus GN=Sptan1 PE=1 SV=2	0.40032	1	1	1	2498	287.426	5.35
Q6P069	Sri	Sorcin OS=Mus musculus GN=Sri PE=1 SV=1	15.1515	3	3	3	198	21.613	5.59
F8VQC1	Srp72	Signal recognition particle subunit SRP72 OS=Mus musculus GN=Srp72 PE=1 SV=1	8.49478	4	4	4	671	74.611	9.23
Q3TGB1	Stambp	Uncharacterized protein OS=Mus musculus GN=Stambp PE=2 SV=1	3.77358	1	2	1	424	48.523	6.68
E9QN92	Steap3	Metalloreductase STEAP3 OS=Mus musculus GN=Steap3 PE=1 SV=1	23.9544	10	11	10	526	58.492	9.13
A0A1B0GRA5	Stim1	Stromal interaction molecule 1 OS=Mus musculus GN=Stim1 PE=1 SV=1	1.76545	1	1	1	793	88.876	6.55
Q91VJ4	Stk38	Serine/threonine-protein kinase 38 OS=Mus musculus GN=Stk38 PE=1 SV=1	4.51613	2	2	2	465	54.139	7.34
P54116	Stom	Erythrocyte band 7 integral membrane protein OS=Mus musculus GN=Stom PE=1 SV=3	63.0282	14	45	14	284	31.355	6.93
Q99JB2	Stoml2	Stomatin-like protein 2, mitochondrial OS=Mus musculus GN=Stoml2 PE=1 SV=1	36.8272	7	11	7	353	38.361	8.87
Q9Z1Z2	Strap	Serine-threonine kinase receptor-associated protein OS=Mus musculus GN=Strap PE=1 SV=2	14.5714	3	3	3	350	38.418	5.12
Q3UZI9	Stx3	Uncharacterized protein OS=Mus musculus GN=Stx3 PE=2 SV=1	22.8374	5	7	5	289	33.221	5.66
Q548T0	Stxbp2	Syntaxin binding protein 2, isoform CRA_e OS=Mus musculus GN=Stxbp2 PE=1 SV=1	29.0051	12	13	12	593	66.315	6.74
Q8K400	Stxbp5	Syntaxin-binding protein 5 OS=Mus musculus GN=Stxbp5 PE=1 SV=3	1.30208	1	1	1	1152	127.57	7.21
Q9WUM5	Suclg1	Succinate--CoA ligase [ADP/GDP-forming] subunit alpha, mitochondrial OS=Mus musculus GN=Suclg1 PE=1 SV=4	19.0751	6	10	6	346	36.132	9.39
P48025	Syk	Tyrosine-protein kinase SYK OS=Mus musculus GN=Syk PE=1 SV=2	27.027	9	12	9	629	71.331	7.88
F8WJD4	Sympk	Symplekin OS=Mus musculus GN=Sympk PE=1 SV=1	1.31988	1	1	1	1288	142.53	6.05
A0A068BGU5	Tap2	Transporter 2 ATP-binding cassette sub-family B OS=Mus musculus GN=Tap2 PE=2 SV=1	4.12518	2	2	2	703	77.385	7.9
A0A068BIS1	Tapbp	TAP binding protein OS=Mus musculus GN=Tapbp PE=2 SV=1	8.58369	2	3	2	466	49.834	8.5
Q9D1E6	Tbcb	Tubulin-folding cofactor B OS=Mus musculus GN=Tbcb PE=1 SV=2	4.09836	1	1	1	244	27.368	5.24
Q91W06	Tcirg1	V-type proton ATPase subunit a OS=Mus musculus GN=Tcirg1 PE=2 SV=1	32.3741	19	54	19	834	93.388	6.33
P11983	Tcp1	T-complex protein 1 subunit alpha OS=Mus musculus GN=Tcp1 PE=1 SV=3	31.295	14	17	14	556	60.411	6.16
Q62351	Tfrc	Transferrin receptor protein 1 OS=Mus musculus GN=Tfrc PE=1 SV=1	17.1691	11	14	11	763	85.677	6.57
P21981	Tgm2	Protein-glutamine gamma-glutamyltransferase 2 OS=Mus musculus GN=Tgm2 PE=1 SV=4	10.9329	5	5	5	686	77.012	5.1
Q80TM2	Tln1	MKIAA1027 protein (Fragment) OS=Mus musculus GN=Tln1 PE=2 SV=4	31.8643	52	72	52	2564	271.963	6.27
G3X8Y8	Tlr2	Toll-like receptor 2 OS=Mus musculus GN=Tlr2 PE=1 SV=1	5.10204	3	3	3	784	89.41	6.64
L0CMZ8	Tlr4	Toll-like receptor 4 OS=Mus musculus GN=Tlr4 PE=2 SV=1	1.91617	1	1	1	835	95.421	6.55
Q0PM14	Tlr6	Mutant TLR6 OS=Mus musculus GN=Tlr6 PE=2 SV=1	1.98511	1	1	1	806	92.32	7.06
Q548J0	Tlr7	Tlr7 protein OS=Mus musculus GN=Tlr7 PE=2 SV=1	19.7143	17	21	17	1050	121.759	7.02
A0A0R4J0K4	Tm7sf3	Transmembrane 7 superfamily member 3 OS=Mus musculus GN=Tm7sf3 PE=1 SV=1	4.24779	1	1	1	565	63.189	8.25
Q9D1D4	Tmed10	Transmembrane emp24 domain-containing protein 10 OS=Mus musculus GN=Tmed10 PE=1 SV=1	31.9635	6	14	6	219	24.895	6.7
Q3TBT3	Tmem173	Stimulator of interferon genes protein OS=Mus musculus GN=Tmem173 PE=1 SV=2	7.93651	2	2	2	378	42.802	7.42
Q9D1X9	Tmem50b	Transmembrane protein 50B OS=Mus musculus GN=Tmem50b PE=1 SV=1	5.06329	1	1	1	158	17.936	5.39
Q8VD00	Tmem97	Sigma intracellular receptor 2 OS=Mus musculus GN=Tmem97 PE=1 SV=1	8.52273	1	1	1	176	20.797	9.28
Q58E70	Tpm3	Tpm3 protein OS=Mus musculus GN=Tpm3 PE=2 SV=1	35.0806	9	14	9	248	29.003	4.78
Q8VIG6	Traip	E3 ubiquitin-protein ligase TRAIP OS=Mus musculus GN=Traip PE=1 SV=2	1.48936	1	1	1	470	53.116	8.59
Q99NH8	Trem2	Triggering receptor expressed on myeloid cells 2 OS=Mus musculus GN=Trem2 PE=1 SV=1	16.2996	2	3	2	227	24.512	6.67
Q9WTR1	Trpv2	Transient receptor potential cation channel subfamily V member 2 OS=Mus musculus GN=Trpv2 PE=1 SV=2	30.5556	16	17	16	756	85.91	6.99
Q3TH73	Ttyh2	Protein tweety homolog 2 OS=Mus musculus GN=Ttyh2 PE=1 SV=1	11.8421	5	6	5	532	58.969	6.07
Q6P5F7	Ttyh3	Protein tweety homolog 3 OS=Mus musculus GN=Ttyh3 PE=1 SV=1	6.87023	2	2	2	524	57.677	5.85
Q7TMM9	Tubb2a	Tubulin beta-2A chain OS=Mus musculus GN=Tubb2a PE=1 SV=1	51.6854	17	53	1	445	49.875	4.89
Q9D6F9	Tubb4a	Tubulin beta-4A chain OS=Mus musculus GN=Tubb4a PE=1 SV=3	56.0811	17	56	1	444	49.554	4.88
P68372	Tubb4b	Tubulin beta-4B chain OS=Mus musculus GN=Tubb4b PE=1 SV=1	67.191	21	64	1	445	49.799	4.89
P99024	Tubb5	Tubulin beta-5 chain OS=Mus musculus GN=Tubb5 PE=1 SV=1	66.8919	21	68	3	444	49.639	4.89
Q922F4	Tubb6	Tubulin beta-6 chain OS=Mus musculus GN=Tubb6 PE=1 SV=1	43.4004	15	30	7	447	50.058	4.89
A0A0G2JGL0	Ube2d3	Ubiquitin-conjugating enzyme E2 D3 OS=Mus musculus GN=Ube2d3 PE=1 SV=1	23.6486	2	2	2	148	16.774	7.3
Q9JMA1	Usp14	Ubiquitin carboxyl-terminal hydrolase 14 OS=Mus musculus GN=Usp14 PE=1 SV=3	11.5619	5	5	5	493	55.966	5.24
A2AI52	Usp8	Ubiquitin carboxyl-terminal hydrolase 8 OS=Mus musculus GN=Usp8 PE=1 SV=1	1.5582	1	1	1	1091	123.81	8.54
P63024	Vamp3	Vesicle-associated membrane protein 3 OS=Mus musculus GN=Vamp3 PE=1 SV=1	38.835	3	4	3	103	11.473	8.5
Q9WV55	Vapa	Vesicle-associated membrane protein-associated protein A OS=Mus musculus GN=Vapa PE=1 SV=2	25.7028	6	10	6	249	27.837	8.4
Q9CZT5	Vasn	Vasorin OS=Mus musculus GN=Vasn PE=2 SV=2	1.04012	1	1	1	673	72.216	7.08
P70460	Vasp	Vasodilator-stimulated phosphoprotein OS=Mus musculus GN=Vasp PE=1 SV=4	6.66667	2	3	2	375	39.642	8.53
Q64727	Vcl	Vinculin OS=Mus musculus GN=Vcl PE=1 SV=4	1.96998	1	2	1	1066	116.644	6
Q60932	Vdac1	Voltage-dependent anion-selective channel protein 1 OS=Mus musculus GN=Vdac1 PE=1 SV=3	56.7568	11	43	1	296	32.331	8.43
P20152	Vim	Vimentin OS=Mus musculus GN=Vim PE=1 SV=3	63.9485	30	85	3	466	53.655	5.12
E9Q7U8	Vmn2r35	Vomeronasal 2, receptor 35 OS=Mus musculus GN=Vmn2r35 PE=3 SV=2	1.39373	1	1	1	861	98.846	7.83
Q99KU0	Vmp1	Vacuole membrane protein 1 OS=Mus musculus GN=Vmp1 PE=1 SV=2	7.38916	1	2	1	406	45.931	6.95
Q9D1C8	Vps28	Vacuolar protein sorting-associated protein 28 homolog OS=Mus musculus GN=Vps28 PE=1 SV=1	28.0543	4	4	4	221	25.436	5.54
Q6NZR1	Wnt7b	Protein Wnt OS=Mus musculus GN=Wnt7b PE=1 SV=1	2.26629	1	1	1	353	39.31	8.6
E3VX19	Xpr1	Xenotropic and polytropic retrovirus receptor 1 (Fragment) OS=Mus musculus GN=Xpr1 PE=2 SV=1	3.01724	1	1	1	696	81.757	8.32
Q3UDR8	Yipf3	Protein YIPF3 OS=Mus musculus GN=Yipf3 PE=1 SV=1	2.59366	1	1	1	347	37.974	5.94
Q9CQW1	Ykt6	Synaptobrevin homolog YKT6 OS=Mus musculus GN=Ykt6 PE=1 SV=1	6.56566	1	1	1	198	22.3	6.35
